# Supplementary material for: 3-[Bis(p-tolyl­sulfon­yl)amino]-N-(4-chloro­benz­yl)-6-(3,4-dichloro­phen­yl)thieno[2,3-b]pyridine-2-carboxamide
Source: Acta Crystallogr Sect E Struct Rep Online. 2011 Jan 26;67(Pt 2):o499. doi: 10.1107/S160053681100290X (PMC3051570; doi:10.1107/S160053681100290X)
Supplement: Supplementary file 1 [file e-67-0o499-sup1.cif]

##############################################################################
###                                                                        ###
###        Electronic paper (Acta Crystallographica Section E)             ###
###                                                                        ###
##############################################################################
#                                                                            #
# This CIF contains the data in a paper accepted for publication in Acta     #
# Crystallographica Section E. It conforms to the requirements of Notes      #
# for Authors for Section E, and has been peer reviewed under the auspices   #
# of the IUCr Commission on Journals.                                        #
#                                                                            #
# Full details of the Crystallographic Information File format               #
# are given in the paper "The Crystallographic Information File (CIF):       #
# a New Standard Archive File for Crystallography" by S. R. Hall, F. H.      #
# Allen and I. D. Brown [Acta Cryst. (1991), A47, 655-685].                  #
#                                                                            #
# The current version of the core CIF dictionary is obtainable from          #
# ftp://ftp.iucr.org/pub/cif_core.dic. The current version number is 2.4.    #
#                                                                            #
# Software is freely available for graphical display of the structure(s) in  #
# this CIF.  For information consult the CIF home page http://www.iucr.org/  #
# cif/home.html                                                              #
#                                                                            #
# This file may be used for bona fide research purposes within the           #
# scientific community so long as proper attribution is given to the journal # 
# article from which it was obtained.                                        #
#                                                                            #
##############################################################################
                                             
data_global
_audit_creation_method     'SHELXL-97'
_journal_date_recd_electronic     2011-01-10
_journal_date_accepted     2011-01-21
_journal_name_full     'Acta Crystallographica, Section E'
_journal_year     2011
_journal_volume     67
_journal_issue      2
_journal_page_first     o499
_journal_page_last     o499
_journal_paper_category     QO
_journal_coeditor_code     RZ2547
_publ_contact_author_name     'Li Yang'
_publ_contact_author_address
;
 State Key Laboratory of Biotherapy and Cancer Center, West China Hospital,
 West China Medical School, Sichuan University, Chengdu 610041,
 People's Republic of China
;
_publ_contact_author_email     yangli@scu.edu.cn
_publ_contact_author_fax     '86-28-85503301'
_publ_contact_author_phone     '86-28-85503301'
_publ_section_title
;\
3-[Bis(<i>p</i>-tolylsulfonyl)amino]-<i>N</i>-(4-chlorobenzyl)-6-(3,4-\
dichlorophenyl)thieno[2,3-<i>b</i>]pyridine-2-carboxamide
;
loop_
    _publ_author_name
    _publ_author_footnote
    _publ_author_address
    'Hai-Yun He' .
; State Key Laboratory of Biotherapy and Cancer Center
  West China Hospital
  West China Medical School
  Sichuan University
  Chengdu 610041
  People's Republic of China
;
    'Hong-Ze Li' .
; West China School of Pharmacy
  Sichuan University
  Chengdu 610041
  People's Republic of China
;
    'Li Yang' .
; State Key Laboratory of Biotherapy and Cancer Center
  West China Hospital
  West China Medical School
  Sichuan University
  Chengdu 610041
  People's Republic of China
;
data_I
_chemical_name_systematic
;\
3-[Bis(<i>p</i>-tolylsulfonyl)amino]-<i>N</i>-(4-chlorobenzyl)-6-(3,4-
dichlorophenyl)thieno[2,3-<i>b</i>]pyridine-2-carboxamide
;
_chemical_name_common     ?
_chemical_formula_moiety     'C35 H26 Cl3 N3 O5 S3'
_chemical_formula_sum     'C35 H26 Cl3 N3 O5 S3'
_chemical_formula_iupac     'C35 H26 Cl3 N3 O5 S3'
_chemical_formula_weight     771.15
_symmetry_cell_setting     monoclinic
_symmetry_space_group_name_H-M     'P 21/c'
_symmetry_space_group_name_Hall     '-P 2ybc'
loop_
    _space_group_symop_id
    _space_group_symop_operation_xyz
    1 'x, y, z'
    2 '-x, y+1/2, -z+1/2'
    3 '-x, -y, -z'
    4 'x, -y-1/2, z-1/2'
_cell_length_a     25.8238(8)
_cell_length_b     9.1634(2)
_cell_length_c     14.8366(5)
_cell_angle_alpha     90.00
_cell_angle_beta     102.314(3)
_cell_angle_gamma     90.00
_cell_volume     3430.07(17)
_cell_formula_units_Z     4
_cell_measurement_reflns_used     6766
_cell_measurement_theta_min     3.0792
_cell_measurement_theta_max     29.0781
_cell_measurement_temperature     294(2)
_exptl_crystal_description     block
_exptl_crystal_colour     colourless
_exptl_crystal_size_max     0.36
_exptl_crystal_size_mid     0.28
_exptl_crystal_size_min     0.16
_exptl_crystal_density_diffrn     1.493
_exptl_crystal_density_meas     ?
_exptl_crystal_density_method     'not measured'
_exptl_crystal_F_000     1584
_exptl_absorpt_coefficient_mu     0.498
_exptl_absorpt_correction_type     multi-scan
_exptl_absorpt_process_details
;
(CrysAlis PRO; Oxford Diffraction, 2010)
;
_exptl_absorpt_correction_T_min     0.69453
_exptl_absorpt_correction_T_max     1.0
_exptl_special_details
;
;
_diffrn_ambient_temperature     294(2)
_diffrn_radiation_type     'Mo K\a'
_diffrn_radiation_wavelength     0.7107
_diffrn_radiation_source     'fine-focus sealed tube'
_diffrn_radiation_monochromator     graphite
_diffrn_measurement_device_type     'Oxford Diffraction Xcalibur Eos'
_diffrn_measurement_method     \w
_diffrn_detector_area_resol_mean     16.0874
_diffrn_reflns_number     14766
_diffrn_reflns_av_R_equivalents     0.0236
_diffrn_reflns_av_sigmaI/netI     0.0431
_diffrn_reflns_theta_min     3.09
_diffrn_reflns_theta_max     26.37
_diffrn_reflns_theta_full     26.37
_diffrn_measured_fraction_theta_max     0.998
_diffrn_measured_fraction_theta_full     0.998
_diffrn_reflns_limit_h_min     -28
_diffrn_reflns_limit_h_max     32
_diffrn_reflns_limit_k_min     -10
_diffrn_reflns_limit_k_max     11
_diffrn_reflns_limit_l_min     -18
_diffrn_reflns_limit_l_max     9
_diffrn_standards_number     ?
_diffrn_standards_interval_count     ?
_diffrn_standards_interval_time     ?
_diffrn_standards_decay_%     ?
_refine_special_details
;
Refinement of <i>F</i>^2^ against ALL reflections. The weighted <i>R</i>-factor
<i>wR</i> and goodness of fit <i>S</i> are based on <i>F</i>^2^, conventional
<i>R</i>-factors <i>R</i> are based on <i>F</i>, with <i>F</i> set to zero for
negative <i>F</i>^2^. The threshold expression of <i>F</i>^2^ >
\s(<i>F</i>^2^) is used only for calculating <i>R</i>-factors(gt) <i>etc</i>.
and is not relevant to the choice of reflections for refinement.
<i>R</i>-factors based on <i>F</i>^2^ are statistically about twice as large
as those based on <i>F</i>, and <i>R</i>- factors based on ALL data will be
even larger.
;
_reflns_number_total     7014
_reflns_number_gt     4515
_reflns_threshold_expression     I>2\s(I)
_refine_ls_structure_factor_coef     Fsqd
_refine_ls_matrix_type     full
_refine_ls_R_factor_all     0.0735
_refine_ls_R_factor_gt     0.0431
_refine_ls_wR_factor_gt     0.0982
_refine_ls_wR_factor_ref     0.1045
_refine_ls_goodness_of_fit_ref     1.033
_refine_ls_restrained_S_all     1.033
_refine_ls_number_reflns     7014
_refine_ls_number_parameters     444
_refine_ls_number_restraints     0
_refine_ls_hydrogen_treatment     constr
_refine_ls_weighting_scheme     calc
_refine_ls_weighting_details
                 'calc w=1/[\s^2^(Fo^2^)+(0.0514P)^2^] where P=(Fo^2^+2Fc^2^)/3'
_atom_sites_solution_hydrogens     geom
_atom_sites_solution_primary     direct
_atom_sites_solution_secondary     difmap
_refine_ls_shift/su_max     0.001
_refine_ls_shift/su_mean     0.000
_refine_diff_density_max     0.281
_refine_diff_density_min     -0.349
_refine_ls_extinction_method     none
_refine_ls_extinction_coef     ?
loop_
    _atom_type_symbol
    _atom_type_description
    _atom_type_scat_dispersion_real
    _atom_type_scat_dispersion_imag
    _atom_type_scat_source
    'C' 'C' 0.0033 0.0016
                         'International Tables Vol C Tables 4.2.6.8 and 6.1.1.4'
    'H' 'H' 0.0000 0.0000
                         'International Tables Vol C Tables 4.2.6.8 and 6.1.1.4'
    'N' 'N' 0.0061 0.0033
                         'International Tables Vol C Tables 4.2.6.8 and 6.1.1.4'
    'O' 'O' 0.0106 0.0060
                         'International Tables Vol C Tables 4.2.6.8 and 6.1.1.4'
    'S' 'S' 0.1246 0.1234
                         'International Tables Vol C Tables 4.2.6.8 and 6.1.1.4'
    'Cl' 'Cl' 0.1484 0.1585
                         'International Tables Vol C Tables 4.2.6.8 and 6.1.1.4'
_computing_data_collection
;
CrysAlis PRO (Oxford Diffraction, 2010)
;
_computing_cell_refinement
;
CrysAlis PRO (Oxford Diffraction, 2010)
;
_computing_data_reduction
;
CrysAlis PRO (Oxford Diffraction, 2010)
;
_computing_structure_solution     'SHELXS97 (Sheldrick, 2008)'
_computing_structure_refinement     'SHELXL97 (Sheldrick, 2008)'
_computing_molecular_graphics
;
OLEX2 (Dolomanov <i>et al.</i>, 2009)
;
_computing_publication_material
;
SHELXTL (Sheldrick, 2008) and OLEX2 (Dolomanov <i>et al.</i>,
2009)
;
loop_
    _atom_site_type_symbol
    _atom_site_label
    _atom_site_fract_x
    _atom_site_fract_y
    _atom_site_fract_z
    _atom_site_U_iso_or_equiv
    _atom_site_adp_type
    _atom_site_calc_flag
    _atom_site_refinement_flags
    _atom_site_occupancy
    _atom_site_disorder_assembly
    _atom_site_disorder_group
    S S3 0.28910(2) 0.51376(6) 0.40412(4) 0.04300(16) Uani d . 1 . .
    S S2 0.23044(2) 0.51746(6) 0.20959(4) 0.04806(17) Uani d . 1 . .
    S S1 0.24607(2) -0.00731(5) 0.31174(4) 0.04490(16) Uani d . 1 . .
    Cl Cl2 0.02235(3) -0.41937(7) 0.38236(6) 0.0764(2) Uani d . 1 . .
    C C12 0.24509(9) 0.2738(2) 0.31359(14) 0.0375(5) Uani d . 1 . .
    Cl Cl3 0.52839(4) 0.81264(11) 0.41121(7) 0.1161(4) Uani d . 1 . .
    N N2 0.26006(7) 0.42373(17) 0.30696(12) 0.0404(5) Uani d . 1 . .
    O O3 0.30905(7) 0.64478(16) 0.37327(12) 0.0568(5) Uani d . 1 . .
    C C2 0.05859(9) -0.1498(2) 0.35900(16) 0.0453(6) Uani d . 1 . .
    H H2 0.0887 -0.1967 0.3487 0.054 Uiso calc R 1 . .
    O O4 0.21021(7) 0.64976(17) 0.23812(13) 0.0641(5) Uani d . 1 . .
    N N1 0.14607(7) 0.00580(17) 0.33823(12) 0.0400(4) Uani d . 1 . .
    C C4 -0.02829(10) -0.1637(3) 0.39124(18) 0.0542(7) Uani d . 1 . .
    C C9 0.14909(10) 0.3121(2) 0.33334(16) 0.0448(6) Uani d . 1 . .
    H H9 0.1497 0.4136 0.3323 0.054 Uiso calc R 1 . .
    N N3 0.36706(7) 0.2419(2) 0.31819(14) 0.0500(5) Uani d . 1 . .
    H H3 0.3600 0.3039 0.3574 0.060 Uiso calc R 1 . .
    C C30 0.22700(10) 0.4507(2) 0.52574(16) 0.0480(6) Uani d . 1 . .
    H H30 0.2448 0.3620 0.5346 0.058 Uiso calc R 1 . .
    C C33 0.17583(10) 0.7139(2) 0.50220(17) 0.0521(6) Uani d . 1 . .
    H H33 0.1590 0.8042 0.4949 0.062 Uiso calc R 1 . .
    C C8 0.10435(9) 0.2384(2) 0.34211(16) 0.0459(6) Uani d . 1 . .
    H H8 0.0740 0.2904 0.3461 0.055 Uiso calc R 1 . .
    O O2 0.32449(6) 0.40866(16) 0.45588(11) 0.0555(5) Uani d . 1 . .
    C C14 0.33000(9) 0.1470(2) 0.27949(17) 0.0445(6) Uani d . 1 . .
    C C1 0.05624(9) 0.0017(2) 0.35697(15) 0.0428(5) Uani d . 1 . .
    C C26 0.34030(9) 0.7161(3) 0.10029(17) 0.0492(6) Uani d . 1 . .
    H H26 0.3548 0.8089 0.0996 0.059 Uiso calc R 1 . .
    C C13 0.27713(9) 0.1581(2) 0.30390(15) 0.0385(5) Uani d . 1 . .
    C C31 0.18809(10) 0.4803(2) 0.57265(16) 0.0485(6) Uani d . 1 . .
    H H31 0.1794 0.4105 0.6125 0.058 Uiso calc R 1 . .
    C C34 0.21404(10) 0.6856(2) 0.45385(18) 0.0513(6) Uani d . 1 . .
    H H34 0.2226 0.7549 0.4137 0.062 Uiso calc R 1 . .
    C C23 0.29804(11) 0.4418(3) 0.10271(18) 0.0560(7) Uani d . 1 . .
    H H23 0.2839 0.3487 0.1039 0.067 Uiso calc R 1 . .
    O O5 0.19592(7) 0.41295(19) 0.15714(12) 0.0723(6) Uani d . 1 . .
    C C25 0.35659(10) 0.6059(3) 0.04872(17) 0.0524(6) Uani d . 1 . .
    O O1 0.33772(7) 0.0519(2) 0.22660(15) 0.0826(6) Uani d . 1 . .
    C C6 0.00994(10) 0.0669(3) 0.3697(2) 0.0625(7) Uani d . 1 . .
    H H6 0.0070 0.1681 0.3672 0.075 Uiso calc R 1 . .
    C C15 0.41940(9) 0.2435(3) 0.2959(2) 0.0628(7) Uani d . 1 . .
    H H15A 0.4158 0.2275 0.2303 0.075 Uiso calc R 1 . .
    H H15B 0.4406 0.1646 0.3284 0.075 Uiso calc R 1 . .
    C C16 0.44723(10) 0.3864(3) 0.32238(18) 0.0513(6) Uani d . 1 . .
    C C20 0.44696(12) 0.6484(3) 0.3235(2) 0.0670(8) Uani d . 1 . .
    H H20 0.4294 0.7360 0.3067 0.080 Uiso calc R 1 . .
    C C24 0.33542(11) 0.4684(3) 0.05170(18) 0.0589(7) Uani d . 1 . .
    H H24 0.3467 0.3927 0.0187 0.071 Uiso calc R 1 . .
    C C28 0.39610(11) 0.6335(3) -0.0109(2) 0.0760(9) Uani d . 1 . .
    H H28C 0.4306 0.6018 0.0210 0.114 Uiso calc R 1 . .
    H H28B 0.3971 0.7360 -0.0239 0.114 Uiso calc R 1 . .
    H H28A 0.3858 0.5804 -0.0676 0.114 Uiso calc R 1 . .
    C C21 0.42232(11) 0.5173(3) 0.29841(19) 0.0616(7) Uani d . 1 . .
    H H21 0.3877 0.5173 0.2641 0.074 Uiso calc R 1 . .
    C C5 -0.03178(10) -0.0148(3) 0.3858(2) 0.0700(8) Uani d . 1 . .
    H H5 -0.0627 0.0316 0.3932 0.084 Uiso calc R 1 . .
    C C17 0.49892(11) 0.3892(3) 0.3706(2) 0.0808(10) Uani d . 1 . .
    H H17 0.5169 0.3019 0.3864 0.097 Uiso calc R 1 . .
    C C18 0.52456(13) 0.5207(4) 0.3958(3) 0.0962(11) Uani d . 1 . .
    H H18 0.5597 0.5219 0.4277 0.115 Uiso calc R 1 . .
    C C27 0.30312(9) 0.6910(2) 0.15244(16) 0.0449(6) Uani d . 1 . .
    H H27 0.2928 0.7657 0.1872 0.054 Uiso calc R 1 . .
    C C19 0.49776(13) 0.6474(3) 0.3735(2) 0.0696(9) Uani d . 1 . .
    C C7 0.10363(9) 0.0855(2) 0.34518(15) 0.0393(5) Uani d . 1 . .
    C C29 0.23995(8) 0.5521(2) 0.46522(15) 0.0394(5) Uani d . 1 . .
    C C32 0.16117(9) 0.6127(2) 0.56199(16) 0.0458(6) Uani d . 1 . .
    C C10 0.19388(9) 0.2313(2) 0.32598(14) 0.0354(5) Uani d . 1 . .
    C C11 0.18908(9) 0.0798(2) 0.32815(15) 0.0375(5) Uani d . 1 . .
    C C35 0.11862(10) 0.6470(3) 0.61305(19) 0.0618(7) Uani d . 1 . .
    H H35B 0.1118 0.5625 0.6470 0.093 Uiso calc R 1 . .
    H H35A 0.0868 0.6743 0.5699 0.093 Uiso calc R 1 . .
    H H35C 0.1299 0.7262 0.6550 0.093 Uiso calc R 1 . .
    C C22 0.28132(9) 0.5534(2) 0.15253(15) 0.0408(5) Uani d . 1 . .
    C C3 0.01687(9) -0.2314(2) 0.37608(16) 0.0471(6) Uani d . 1 . .
    Cl Cl1 -0.07975(3) -0.26085(8) 0.41925(6) 0.0810(3) Uani d . 1 . .
loop_
    _atom_site_aniso_label
    _atom_site_aniso_U_11
    _atom_site_aniso_U_22
    _atom_site_aniso_U_33
    _atom_site_aniso_U_12
    _atom_site_aniso_U_13
    _atom_site_aniso_U_23
    S3 0.0431(3) 0.0354(3) 0.0480(4) -0.0049(3) 0.0041(3) -0.0046(3)
    S2 0.0455(4) 0.0443(3) 0.0499(4) -0.0108(3) 0.0002(3) 0.0158(3)
    S1 0.0478(4) 0.0284(3) 0.0617(4) -0.0050(2) 0.0189(3) 0.0021(3)
    Cl2 0.0704(5) 0.0453(4) 0.1153(7) -0.0173(3) 0.0239(5) 0.0019(4)
    C12 0.0464(13) 0.0285(10) 0.0370(13) -0.0075(10) 0.0079(11) 0.0037(9)
    Cl3 0.1143(8) 0.1157(7) 0.1354(9) -0.0746(6) 0.0649(7) -0.0587(6)
    N2 0.0477(11) 0.0267(9) 0.0432(11) -0.0106(8) 0.0017(9) 0.0052(8)
    O3 0.0590(11) 0.0400(9) 0.0748(13) -0.0212(8) 0.0220(10) -0.0131(8)
    C2 0.0381(13) 0.0454(13) 0.0523(16) -0.0039(10) 0.0097(12) -0.0011(11)
    O4 0.0583(11) 0.0537(10) 0.0838(14) 0.0138(8) 0.0228(10) 0.0298(9)
    N1 0.0413(10) 0.0343(9) 0.0460(11) -0.0070(8) 0.0129(9) 0.0044(8)
    C4 0.0434(15) 0.0596(16) 0.0596(18) -0.0126(12) 0.0109(13) 0.0047(13)
    C9 0.0558(15) 0.0271(11) 0.0521(15) -0.0044(11) 0.0126(12) 0.0032(10)
    N3 0.0449(12) 0.0478(11) 0.0613(14) -0.0082(9) 0.0199(10) -0.0094(10)
    C30 0.0597(16) 0.0328(12) 0.0481(15) 0.0053(11) 0.0039(13) 0.0067(11)
    C33 0.0560(16) 0.0377(13) 0.0620(17) 0.0089(11) 0.0115(14) 0.0041(12)
    C8 0.0450(14) 0.0365(12) 0.0568(16) 0.0024(10) 0.0121(12) 0.0039(11)
    O2 0.0518(11) 0.0597(10) 0.0488(11) 0.0126(8) -0.0028(8) -0.0083(8)
    C14 0.0501(15) 0.0350(12) 0.0511(15) -0.0064(11) 0.0168(12) -0.0010(11)
    C1 0.0418(13) 0.0450(13) 0.0417(13) -0.0036(10) 0.0094(11) 0.0049(11)
    C26 0.0481(15) 0.0429(13) 0.0552(16) -0.0057(11) 0.0077(13) 0.0104(12)
    C13 0.0448(13) 0.0308(11) 0.0405(13) -0.0082(10) 0.0102(11) 0.0016(9)
    C31 0.0591(16) 0.0416(13) 0.0430(14) -0.0070(12) 0.0072(12) 0.0060(11)
    C34 0.0639(17) 0.0335(12) 0.0572(17) -0.0011(11) 0.0144(14) 0.0097(11)
    C23 0.0736(19) 0.0385(13) 0.0511(16) -0.0112(13) 0.0029(14) -0.0021(12)
    O5 0.0691(12) 0.0808(12) 0.0542(12) -0.0417(10) -0.0155(10) 0.0201(9)
    C25 0.0463(15) 0.0660(17) 0.0419(15) 0.0071(12) 0.0027(12) 0.0103(13)
    O1 0.0674(13) 0.0762(13) 0.1151(18) -0.0227(10) 0.0441(12) -0.0461(12)
    C6 0.0542(16) 0.0484(14) 0.090(2) 0.0004(13) 0.0270(15) 0.0093(14)
    C15 0.0445(15) 0.0594(16) 0.090(2) -0.0071(12) 0.0275(15) -0.0076(15)
    C16 0.0396(14) 0.0616(16) 0.0559(17) -0.0103(12) 0.0171(13) -0.0042(13)
    C20 0.071(2) 0.0626(17) 0.071(2) -0.0108(15) 0.0216(17) -0.0036(14)
    C24 0.0744(19) 0.0529(15) 0.0477(16) 0.0047(14) 0.0093(15) -0.0105(12)
    C28 0.0600(19) 0.096(2) 0.076(2) 0.0128(16) 0.0248(17) 0.0166(17)
    C21 0.0488(15) 0.0629(17) 0.0687(19) -0.0102(13) 0.0030(14) -0.0025(14)
    C5 0.0465(16) 0.0672(18) 0.103(2) 0.0012(13) 0.0320(16) 0.0114(16)
    C17 0.0462(18) 0.083(2) 0.108(3) -0.0003(15) 0.0051(18) 0.0060(18)
    C18 0.0473(19) 0.120(3) 0.115(3) -0.025(2) 0.0028(19) -0.021(2)
    C27 0.0542(15) 0.0337(11) 0.0462(15) -0.0031(11) 0.0098(12) 0.0046(10)
    C19 0.063(2) 0.082(2) 0.073(2) -0.0371(17) 0.0353(17) -0.0254(17)
    C7 0.0427(13) 0.0379(12) 0.0372(13) -0.0033(10) 0.0081(11) 0.0056(10)
    C29 0.0414(13) 0.0289(11) 0.0446(14) -0.0033(10) 0.0022(11) 0.0005(10)
    C32 0.0418(14) 0.0489(14) 0.0437(15) -0.0037(11) 0.0024(12) -0.0056(11)
    C10 0.0432(13) 0.0286(10) 0.0336(12) -0.0042(9) 0.0063(10) 0.0032(9)
    C11 0.0457(13) 0.0313(11) 0.0358(13) -0.0061(10) 0.0096(10) 0.0047(9)
    C35 0.0574(17) 0.0630(16) 0.0658(19) -0.0037(13) 0.0146(15) -0.0050(14)
    C22 0.0496(14) 0.0313(11) 0.0382(13) -0.0047(10) 0.0017(11) 0.0048(10)
    C3 0.0428(14) 0.0458(13) 0.0499(16) -0.0101(11) 0.0035(12) 0.0050(11)
    Cl1 0.0537(4) 0.0854(5) 0.1103(7) -0.0211(4) 0.0320(4) 0.0109(5)
_geom_special_details
;
All e.s.d.'s (except the e.s.d. in the dihedral angle between two l.s. planes)
are estimated using the full covariance matrix. The cell e.s.d.'s are taken
into account individually in the estimation of e.s.d.'s in distances, angles
and torsion angles; correlations between e.s.d.'s in cell parameters are only
used when they are defined by crystal symmetry. An approximate (isotropic)
treatment of cell e.s.d.'s is used for estimating e.s.d.'s involving l.s.
planes.
;
loop_
    _geom_bond_atom_site_label_1
    _geom_bond_atom_site_label_2
    _geom_bond_site_symmetry_2
    _geom_bond_distance
    _geom_bond_publ_flag
    S3 N2 . 1.6911(18) ?
    S3 O3 . 1.4202(15) ?
    S3 O2 . 1.4328(16) ?
    S3 C29 . 1.746(2) ?
    S2 N2 . 1.7142(17) ?
    S2 O4 . 1.4200(18) ?
    S2 O5 . 1.4218(17) ?
    S2 C22 . 1.740(2) ?
    S1 C13 . 1.730(2) ?
    S1 C11 . 1.736(2) ?
    Cl2 C3 . 1.729(2) ?
    C12 N2 . 1.436(2) ?
    C12 C13 . 1.371(3) ?
    C12 C10 . 1.428(3) ?
    Cl3 C19 . 1.744(3) ?
    C2 H2 . 0.9300 ?
    C2 C1 . 1.389(3) ?
    C2 C3 . 1.379(3) ?
    N1 C7 . 1.339(3) ?
    N1 C11 . 1.337(3) ?
    C4 C5 . 1.369(3) ?
    C4 C3 . 1.381(3) ?
    C4 Cl1 . 1.722(2) ?
    C9 H9 . 0.9300 ?
    C9 C8 . 1.368(3) ?
    C9 C10 . 1.397(3) ?
    N3 H3 . 0.8600 ?
    N3 C14 . 1.329(3) ?
    N3 C15 . 1.458(3) ?
    C30 H30 . 0.9300 ?
    C30 C31 . 1.366(3) ?
    C30 C29 . 1.382(3) ?
    C33 H33 . 0.9300 ?
    C33 C34 . 1.363(3) ?
    C33 C32 . 1.391(3) ?
    C8 H8 . 0.9300 ?
    C8 C7 . 1.402(3) ?
    C14 C13 . 1.489(3) ?
    C14 O1 . 1.217(3) ?
    C1 C6 . 1.385(3) ?
    C1 C7 . 1.486(3) ?
    C26 H26 . 0.9300 ?
    C26 C25 . 1.385(3) ?
    C26 C27 . 1.375(3) ?
    C31 H31 . 0.9300 ?
    C31 C32 . 1.390(3) ?
    C34 H34 . 0.9300 ?
    C34 C29 . 1.387(3) ?
    C23 H23 . 0.9300 ?
    C23 C24 . 1.370(4) ?
    C23 C22 . 1.384(3) ?
    C25 C24 . 1.378(3) ?
    C25 C28 . 1.507(4) ?
    C6 H6 . 0.9300 ?
    C6 C5 . 1.374(3) ?
    C15 H15A . 0.9700 ?
    C15 H15B . 0.9700 ?
    C15 C16 . 1.505(3) ?
    C16 C21 . 1.372(3) ?
    C16 C17 . 1.373(4) ?
    C20 H20 . 0.9300 ?
    C20 C21 . 1.373(3) ?
    C20 C19 . 1.363(4) ?
    C24 H24 . 0.9300 ?
    C28 H28C . 0.9600 ?
    C28 H28B . 0.9600 ?
    C28 H28A . 0.9600 ?
    C21 H21 . 0.9300 ?
    C5 H5 . 0.9300 ?
    C17 H17 . 0.9300 ?
    C17 C18 . 1.387(4) ?
    C18 H18 . 0.9300 ?
    C18 C19 . 1.356(4) ?
    C27 H27 . 0.9300 ?
    C27 C22 . 1.380(3) ?
    C32 C35 . 1.495(3) ?
    C10 C11 . 1.395(3) ?
    C35 H35B . 0.9600 ?
    C35 H35A . 0.9600 ?
    C35 H35C . 0.9600 ?
loop_
    _geom_angle_atom_site_label_1
    _geom_angle_atom_site_label_2
    _geom_angle_atom_site_label_3
    _geom_angle_site_symmetry_1
    _geom_angle_site_symmetry_3
    _geom_angle
    _geom_angle_publ_flag
    S3 N2 S2 . . 120.73(9) ?
    C12 N2 S3 . . 119.03(13) ?
    C12 N2 S2 . . 117.31(13) ?
    C12 C13 S1 . . 111.82(17) ?
    C12 C13 C14 . . 133.09(19) ?
    N2 S3 C29 . . 107.55(10) ?
    N2 S2 C22 . . 104.92(10) ?
    O3 S3 N2 . . 105.25(9) ?
    O3 S3 O2 . . 120.47(11) ?
    O3 S3 C29 . . 110.55(10) ?
    C2 C1 C7 . . 119.0(2) ?
    C2 C3 Cl2 . . 119.49(19) ?
    C2 C3 C4 . . 120.4(2) ?
    O4 S2 N2 . . 107.64(10) ?
    O4 S2 O5 . . 120.70(12) ?
    O4 S2 C22 . . 110.32(10) ?
    N1 C7 C8 . . 121.7(2) ?
    N1 C7 C1 . . 115.83(18) ?
    N1 C11 S1 . . 122.14(15) ?
    N1 C11 C10 . . 126.0(2) ?
    C4 C5 C6 . . 120.6(3) ?
    C4 C5 H5 . . 119.7 ?
    C4 C3 Cl2 . . 120.05(18) ?
    C9 C8 H8 . . 119.5 ?
    C9 C8 C7 . . 120.9(2) ?
    C9 C10 C12 . . 132.10(18) ?
    N3 C14 C13 . . 117.6(2) ?
    N3 C15 H15A . . 109.4 ?
    N3 C15 H15B . . 109.4 ?
    N3 C15 C16 . . 111.3(2) ?
    C30 C31 H31 . . 119.3 ?
    C30 C31 C32 . . 121.3(2) ?
    C30 C29 S3 . . 120.35(17) ?
    C30 C29 C34 . . 119.7(2) ?
    C33 C34 H34 . . 120.4 ?
    C33 C34 C29 . . 119.3(2) ?
    C33 C32 C35 . . 120.8(2) ?
    C8 C9 H9 . . 120.8 ?
    C8 C9 C10 . . 118.39(19) ?
    C8 C7 C1 . . 122.5(2) ?
    O2 S3 N2 . . 104.19(9) ?
    O2 S3 C29 . . 107.97(11) ?
    C14 N3 H3 . . 119.1 ?
    C14 N3 C15 . . 121.7(2) ?
    C14 C13 S1 . . 114.78(15) ?
    C1 C2 H2 . . 119.5 ?
    C1 C6 H6 . . 119.3 ?
    C26 C25 C28 . . 121.7(2) ?
    C26 C27 H27 . . 120.4 ?
    C26 C27 C22 . . 119.2(2) ?
    C13 S1 C11 . . 91.48(10) ?
    C13 C12 N2 . . 123.7(2) ?
    C13 C12 C10 . . 113.50(17) ?
    C31 C30 H30 . . 119.9 ?
    C31 C30 C29 . . 120.2(2) ?
    C31 C32 C33 . . 117.2(2) ?
    C31 C32 C35 . . 122.0(2) ?
    C34 C33 H33 . . 118.8 ?
    C34 C33 C32 . . 122.3(2) ?
    C34 C29 S3 . . 119.99(18) ?
    C23 C24 C25 . . 120.8(2) ?
    C23 C24 H24 . . 119.6 ?
    C23 C22 S2 . . 118.28(17) ?
    O5 S2 N2 . . 103.82(9) ?
    O5 S2 C22 . . 108.17(12) ?
    C25 C26 H26 . . 119.3 ?
    C25 C24 H24 . . 119.6 ?
    C25 C28 H28C . . 109.5 ?
    C25 C28 H28B . . 109.5 ?
    C25 C28 H28A . . 109.5 ?
    O1 C14 N3 . . 123.0(2) ?
    O1 C14 C13 . . 119.3(2) ?
    C6 C1 C2 . . 117.6(2) ?
    C6 C1 C7 . . 123.4(2) ?
    C6 C5 H5 . . 119.7 ?
    C15 N3 H3 . . 119.1 ?
    H15A C15 H15B . . 108.0 ?
    C16 C15 H15A . . 109.4 ?
    C16 C15 H15B . . 109.4 ?
    C16 C21 C20 . . 122.0(3) ?
    C16 C21 H21 . . 119.0 ?
    C16 C17 H17 . . 119.6 ?
    C16 C17 C18 . . 120.8(3) ?
    C20 C21 H21 . . 119.0 ?
    C20 C19 Cl3 . . 119.1(3) ?
    C24 C23 H23 . . 120.0 ?
    C24 C23 C22 . . 120.0(2) ?
    C24 C25 C26 . . 118.6(2) ?
    C24 C25 C28 . . 119.7(3) ?
    H28C C28 H28B . . 109.5 ?
    H28C C28 H28A . . 109.5 ?
    H28B C28 H28A . . 109.5 ?
    C21 C16 C15 . . 121.5(2) ?
    C21 C16 C17 . . 117.9(2) ?
    C21 C20 H20 . . 120.7 ?
    C5 C4 C3 . . 119.0(2) ?
    C5 C4 Cl1 . . 119.0(2) ?
    C5 C6 C1 . . 121.4(2) ?
    C5 C6 H6 . . 119.3 ?
    C17 C16 C15 . . 120.6(2) ?
    C17 C18 H18 . . 120.4 ?
    C18 C17 H17 . . 119.6 ?
    C18 C19 Cl3 . . 119.5(3) ?
    C18 C19 C20 . . 121.4(3) ?
    C27 C26 H26 . . 119.3 ?
    C27 C26 C25 . . 121.3(2) ?
    C27 C22 S2 . . 121.61(18) ?
    C27 C22 C23 . . 120.0(2) ?
    C19 C20 H20 . . 120.7 ?
    C19 C20 C21 . . 118.6(3) ?
    C19 C18 C17 . . 119.2(3) ?
    C19 C18 H18 . . 120.4 ?
    C7 C8 H8 . . 119.5 ?
    C29 C30 H30 . . 119.9 ?
    C29 C34 H34 . . 120.4 ?
    C32 C33 H33 . . 118.8 ?
    C32 C31 H31 . . 119.3 ?
    C32 C35 H35B . . 109.5 ?
    C32 C35 H35A . . 109.5 ?
    C32 C35 H35C . . 109.5 ?
    C10 C12 N2 . . 122.67(18) ?
    C10 C9 H9 . . 120.8 ?
    C10 C11 S1 . . 111.85(16) ?
    C11 N1 C7 . . 116.45(17) ?
    C11 C10 C12 . . 111.33(18) ?
    C11 C10 C9 . . 116.54(19) ?
    H35B C35 H35A . . 109.5 ?
    H35B C35 H35C . . 109.5 ?
    H35A C35 H35C . . 109.5 ?
    C22 C23 H23 . . 120.0 ?
    C22 C27 H27 . . 120.4 ?
    C3 C2 H2 . . 119.5 ?
    C3 C2 C1 . . 120.9(2) ?
    C3 C4 Cl1 . . 121.94(19) ?
loop_
    _geom_torsion_atom_site_label_1
    _geom_torsion_atom_site_label_2
    _geom_torsion_atom_site_label_3
    _geom_torsion_atom_site_label_4
    _geom_torsion_site_symmetry_1
    _geom_torsion_site_symmetry_2
    _geom_torsion_site_symmetry_3
    _geom_torsion_site_symmetry_4
    _geom_torsion
    _geom_torsion_publ_flag
    C12 C10 C11 S1 . . . . -1.8(2) ?
    C12 C10 C11 N1 . . . . -179.6(2) ?
    N2 S3 C29 C30 . . . . 86.4(2) ?
    N2 S3 C29 C34 . . . . -94.24(19) ?
    N2 S2 C22 C23 . . . . 78.0(2) ?
    N2 S2 C22 C27 . . . . -105.11(18) ?
    N2 C12 C13 S1 . . . . -177.84(16) ?
    N2 C12 C13 C14 . . . . -4.7(4) ?
    N2 C12 C10 C9 . . . . 0.7(4) ?
    N2 C12 C10 C11 . . . . 178.63(18) ?
    O3 S3 N2 S2 . . . . -32.14(15) ?
    O3 S3 N2 C12 . . . . 167.77(16) ?
    O3 S3 C29 C30 . . . . -159.17(18) ?
    O3 S3 C29 C34 . . . . 20.2(2) ?
    C2 C1 C6 C5 . . . . 1.5(4) ?
    C2 C1 C7 N1 . . . . -0.7(3) ?
    C2 C1 C7 C8 . . . . 179.8(2) ?
    O4 S2 N2 S3 . . . . -31.16(16) ?
    O4 S2 N2 C12 . . . . 129.26(16) ?
    O4 S2 C22 C23 . . . . -166.28(18) ?
    O4 S2 C22 C27 . . . . 10.6(2) ?
    C9 C8 C7 N1 . . . . -1.1(3) ?
    C9 C8 C7 C1 . . . . 178.5(2) ?
    C9 C10 C11 S1 . . . . 176.53(16) ?
    C9 C10 C11 N1 . . . . -1.3(3) ?
    N3 C14 C13 S1 . . . . -144.01(18) ?
    N3 C14 C13 C12 . . . . 43.0(4) ?
    N3 C15 C16 C21 . . . . -48.3(3) ?
    N3 C15 C16 C17 . . . . 132.5(3) ?
    C30 C31 C32 C33 . . . . -0.5(3) ?
    C30 C31 C32 C35 . . . . -179.8(2) ?
    C33 C34 C29 S3 . . . . -179.88(19) ?
    C33 C34 C29 C30 . . . . -0.5(3) ?
    C8 C9 C10 C12 . . . . 177.9(2) ?
    C8 C9 C10 C11 . . . . 0.1(3) ?
    O2 S3 N2 S2 . . . . -159.80(12) ?
    O2 S3 N2 C12 . . . . 40.11(19) ?
    O2 S3 C29 C30 . . . . -25.5(2) ?
    O2 S3 C29 C34 . . . . 153.87(18) ?
    C14 N3 C15 C16 . . . . 161.2(2) ?
    C1 C2 C3 Cl2 . . . . -177.56(18) ?
    C1 C2 C3 C4 . . . . 0.2(4) ?
    C1 C6 C5 C4 . . . . 1.0(4) ?
    C26 C25 C24 C23 . . . . 1.6(4) ?
    C26 C27 C22 S2 . . . . -174.91(18) ?
    C26 C27 C22 C23 . . . . 1.9(3) ?
    C13 S1 C11 N1 . . . . 178.89(19) ?
    C13 S1 C11 C10 . . . . 0.99(17) ?
    C13 C12 N2 S3 . . . . -92.3(2) ?
    C13 C12 N2 S2 . . . . 106.9(2) ?
    C13 C12 C10 C9 . . . . -176.1(2) ?
    C13 C12 C10 C11 . . . . 1.8(3) ?
    C31 C30 C29 S3 . . . . -179.22(18) ?
    C31 C30 C29 C34 . . . . 1.4(3) ?
    C34 C33 C32 C31 . . . . 1.4(4) ?
    C34 C33 C32 C35 . . . . -179.3(2) ?
    O5 S2 N2 S3 . . . . -160.20(13) ?
    O5 S2 N2 C12 . . . . 0.2(2) ?
    O5 S2 C22 C23 . . . . -32.3(2) ?
    O5 S2 C22 C27 . . . . 144.55(18) ?
    C25 C26 C27 C22 . . . . -0.6(3) ?
    O1 C14 C13 S1 . . . . 35.1(3) ?
    O1 C14 C13 C12 . . . . -137.8(3) ?
    C6 C1 C7 N1 . . . . 176.8(2) ?
    C6 C1 C7 C8 . . . . -2.8(3) ?
    C15 N3 C14 C13 . . . . -177.6(2) ?
    C15 N3 C14 O1 . . . . 3.3(4) ?
    C15 C16 C21 C20 . . . . 178.9(3) ?
    C15 C16 C17 C18 . . . . -179.4(3) ?
    C16 C17 C18 C19 . . . . 0.9(5) ?
    C24 C23 C22 S2 . . . . 175.52(19) ?
    C24 C23 C22 C27 . . . . -1.4(4) ?
    C28 C25 C24 C23 . . . . -177.6(2) ?
    C21 C16 C17 C18 . . . . 1.4(5) ?
    C21 C20 C19 Cl3 . . . . -176.6(2) ?
    C21 C20 C19 C18 . . . . 2.3(5) ?
    C5 C4 C3 Cl2 . . . . -179.9(2) ?
    C5 C4 C3 C2 . . . . 2.3(4) ?
    C17 C16 C21 C20 . . . . -2.0(4) ?
    C17 C18 C19 Cl3 . . . . 176.1(3) ?
    C17 C18 C19 C20 . . . . -2.9(5) ?
    C27 C26 C25 C24 . . . . -1.1(4) ?
    C27 C26 C25 C28 . . . . 178.1(2) ?
    C19 C20 C21 C16 . . . . 0.1(4) ?
    C7 N1 C11 S1 . . . . -176.33(16) ?
    C7 N1 C11 C10 . . . . 1.3(3) ?
    C7 C1 C6 C5 . . . . -176.0(2) ?
    C29 S3 N2 S2 . . . . 85.76(14) ?
    C29 S3 N2 C12 . . . . -74.33(18) ?
    C29 C30 C31 C32 . . . . -0.9(4) ?
    C32 C33 C34 C29 . . . . -0.9(4) ?
    C10 C12 N2 S3 . . . . 91.2(2) ?
    C10 C12 N2 S2 . . . . -69.5(2) ?
    C10 C12 C13 S1 . . . . -1.1(2) ?
    C10 C12 C13 C14 . . . . 172.0(2) ?
    C10 C9 C8 C7 . . . . 1.0(3) ?
    C11 S1 C13 C12 . . . . 0.07(17) ?
    C11 S1 C13 C14 . . . . -174.39(18) ?
    C11 N1 C7 C8 . . . . -0.1(3) ?
    C11 N1 C7 C1 . . . . -179.62(19) ?
    C22 S2 N2 S3 . . . . 86.35(14) ?
    C22 S2 N2 C12 . . . . -113.23(17) ?
    C22 C23 C24 C25 . . . . -0.4(4) ?
    C3 C2 C1 C6 . . . . -2.1(3) ?
    C3 C2 C1 C7 . . . . 175.5(2) ?
    C3 C4 C5 C6 . . . . -2.9(4) ?
    Cl1 C4 C5 C6 . . . . 175.7(2) ?
    Cl1 C4 C3 Cl2 . . . . 1.5(3) ?
    Cl1 C4 C3 C2 . . . . -176.26(18) ?
loop_
    _geom_hbond_atom_site_label_D
    _geom_hbond_atom_site_label_H
    _geom_hbond_atom_site_label_A
    _geom_hbond_site_symmetry_A
    _geom_hbond_distance_DH
    _geom_hbond_distance_HA
    _geom_hbond_distance_DA
    _geom_hbond_angle_DHA
    N3 H3 O2 . 0.86 2.11 2.945(3) 162
    C34 H34 S1 1_565 0.93 2.79 3.714(2) 172
