# Supplementary material for: 3-[Bis(p-tolyl­sulfon­yl)amino]-N-(4-chloro­benz­yl)-6-(3,4-dichloro­phen­yl)thieno[2,3-b]pyridine-2-carboxamide
Source: Acta Crystallogr Sect E Struct Rep Online. 2011 Jan 26;67(Pt 2):o499. doi: 10.1107/S160053681100290X (PMC3051570; doi:10.1107/S160053681100290X)
Supplement: Supplementary file 2 [file e-67-0o499-Isup2.hkl]

# 
# h,k,l, Fc-squared, Fo-squared, sigma(Fo-squared) and status flag 
# 
data_I
_shelx_title 'HHY' 
_shelx_refln_list_code          4 
_shelx_F_calc_maximum      303.51 
_exptl_crystal_F_000      1584.00 
_reflns_d_resolution_high  0.8000 

loop_ 
 _symmetry_equiv_pos_as_xyz 
 'x, y, z' 
 '-x, y+1/2, -z+1/2' 
 '-x, -y, -z' 
 'x, -y-1/2, z-1/2' 
 
_cell_length_a    25.8238 
_cell_length_b     9.1634 
_cell_length_c    14.8366 
_cell_angle_alpha  90.000 
_cell_angle_beta  102.314 
_cell_angle_gamma  90.000 
 
_shelx_F_squared_multiplier     1.000 
 
loop_ 
 _refln_index_h 
 _refln_index_k 
 _refln_index_l 
 _refln_F_squared_calc 
 _refln_F_squared_meas 
 _refln_F_squared_sigma 
 _refln_observed_status 
   4   0   0    63201.17    38232.10    616.55 o 
   5   0   0      837.18      896.55     44.85 o 
   6   0   0     2343.17     2684.72     37.10 o 
   7   0   0     3664.20     3985.95     69.26 o 
   8   0   0      464.20      550.64     22.72 o 
   9   0   0     5676.21     5686.27     99.49 o 
  10   0   0      174.57      165.86     14.55 o 
  11   0   0      231.14      192.55     20.45 o 
  12   0   0     1783.51     1950.16     39.94 o 
  13   0   0      532.07      449.01     27.68 o 
  14   0   0       26.97       52.96     16.42 o 
  15   0   0     1665.95     1817.94     43.53 o 
  16   0   0      805.70      763.07     33.84 o 
  17   0   0      329.18      392.41     30.63 o 
  18   0   0     1347.99     1498.78     45.62 o 
  19   0   0     4548.89     4545.53     72.74 o 
  20   0   0       64.36      135.51     30.96 o 
  21   0   0      725.67      793.93     42.47 o 
  22   0   0     1039.96     1129.62     48.42 o 
  23   0   0     3145.35     2903.07     67.01 o 
  24   0   0        5.19       75.56     30.49 o 
  25   0   0        1.65       15.31     29.24 o 
  26   0   0       48.87       66.97     31.28 o 
  27   0   0        0.74        3.09     31.67 o 
  28   0   0        2.43      -17.07     32.02 o 
  29   0   0      164.62      185.44     36.36 o 
  30   0   0       59.37       95.93     35.25 o 
  31   0   0        5.02       14.66     33.23 o 
   3   1   0     7297.92     7053.51     18.40 o 
   4   1   0        7.03        9.49      3.18 o 
   5   1   0     3095.63     3297.09     14.11 o 
   6   1   0     3620.33     3628.07     17.34 o 
   7   1   0      500.58      495.05      8.90 o 
   8   1   0     9260.70     9380.48     39.55 o 
   9   1   0        3.73        9.66      7.37 o 
  10   1   0     8121.55     8199.04     91.87 o 
  11   1   0     1827.06     1910.56     25.94 o 
  12   1   0      263.81      309.15     15.90 o 
  13   1   0     1775.03     1831.58     61.76 o 
  14   1   0      793.28      889.75     23.02 o 
  15   1   0       36.21       32.15     15.89 o 
  16   1   0      931.00     1039.41     25.78 o 
  17   1   0      740.32      751.73     26.54 o 
  18   1   0      630.04      676.13     24.49 o 
  19   1   0      647.92      682.68     28.22 o 
  20   1   0      702.17      728.24     56.87 o 
  21   1   0     1259.00     1282.46     64.17 o 
  22   1   0      705.11      695.51     29.20 o 
  23   1   0      152.23      176.65     45.05 o 
  24   1   0      589.63      563.98     28.86 o 
  25   1   0       64.63       70.37     24.20 o 
  26   1   0        8.22       -3.29     24.49 o 
  27   1   0       15.55       15.55     25.31 o 
  28   1   0      233.71      257.87     28.52 o 
  29   1   0       36.88       74.88     25.68 o 
  30   1   0       14.28       42.34     25.62 o 
  31   1   0       39.46       55.98     25.96 o 
   0   2   0    13966.47    12934.94     39.01 o 
   1   2   0      251.57      262.09      5.61 o 
   2   2   0    35881.69    31494.15    190.09 o 
   3   2   0     4743.11     4683.22     30.19 o 
   4   2   0    32707.64    29678.03    205.37 o 
   5   2   0     1513.27     1498.30      7.77 o 
   6   2   0       77.79       75.12      4.07 o 
   7   2   0     3673.84     3515.01     36.91 o 
   8   2   0     3536.82     3287.53     16.75 o 
   9   2   0       31.64       23.97      7.05 o 
  10   2   0     3262.47     3561.21     23.38 o 
  11   2   0     6768.68     6929.33     57.77 o 
  12   2   0       11.53        4.22     11.58 o 
  13   2   0      281.92      246.78     14.91 o 
  14   2   0      384.29      358.62     16.82 o 
  15   2   0     1898.66     1822.17     28.29 o 
  16   2   0        6.41       14.81     15.22 o 
  17   2   0     1908.16     1877.80     74.36 o 
  18   2   0      538.31      600.88     23.49 o 
  19   2   0     2267.68     2356.69    102.35 o 
  20   2   0      206.31      243.76     23.11 o 
  21   2   0     3110.36     3026.63    104.84 o 
  22   2   0      120.39      220.60     43.33 o 
  23   2   0      848.08      885.98     36.79 o 
  24   2   0      121.82      110.50     23.90 o 
  25   2   0        0.21        6.17     22.78 o 
  26   2   0      169.64      138.15     24.39 o 
  27   2   0        1.39      -18.26     23.51 o 
  28   2   0       19.02       52.24     45.10 o 
  29   2   0       33.07       18.40     22.44 o 
  30   2   0        1.38       11.08     23.91 o 
  31   2   0      347.52      332.48     29.92 o 
   1   3   0       38.26       24.64      5.83 o 
   2   3   0     1313.49     1457.27     10.89 o 
   3   3   0    10047.17    10042.33     58.96 o 
   4   3   0       90.63       94.41      4.21 o 
   5   3   0     9146.82     8801.93     34.32 o 
   6   3   0      742.21      871.27      7.68 o 
   7   3   0     7929.42     8323.41     41.02 o 
   8   3   0      700.76      785.87     10.12 o 
   9   3   0     1077.63     1223.80     15.52 o 
  10   3   0     1130.74     1311.46     12.08 o 
  11   3   0        4.74        6.69      6.08 o 
  12   3   0      191.19      262.43      9.29 o 
  13   3   0      313.40      403.37     25.12 o 
  14   3   0     4494.89     4384.41     64.74 o 
  15   3   0     1944.00     1931.75     78.78 o 
  16   3   0      189.21      171.45     16.40 o 
  17   3   0      408.88      401.28     63.35 o 
  18   3   0      480.73      423.00     41.92 o 
  19   3   0      337.76      330.20     21.97 o 
  20   3   0      187.97      181.68     35.12 o 
  21   3   0      509.87      482.70     54.25 o 
  22   3   0        4.10       14.67     16.53 o 
  23   3   0      413.38      396.63     17.86 o 
  24   3   0      521.56      499.73     38.62 o 
  25   3   0       56.80       54.66     17.04 o 
  26   3   0      420.74      401.57     20.85 o 
  27   3   0        8.93        8.21     22.34 o 
  28   3   0       62.17       29.85     22.09 o 
  29   3   0       51.24       32.38     34.02 o 
  30   3   0       13.55       37.67     41.21 o 
   0   4   0    13753.48    13522.90     82.61 o 
   1   4   0     1918.71     1962.04     41.65 o 
   2   4   0     7600.50     7635.10     56.83 o 
   3   4   0       14.18       11.71      8.22 o 
   4   4   0      736.51      760.27      9.73 o 
   5   4   0      132.09      175.60      6.86 o 
   6   4   0    16037.03    16647.65     75.02 o 
   7   4   0      259.20      298.86      6.92 o 
   8   4   0      383.92      422.52      8.51 o 
   9   4   0        0.35        4.75      6.09 o 
  10   4   0     2647.64     2565.50     38.19 o 
  11   4   0      187.00      161.05      9.51 o 
  12   4   0      831.37      953.82     15.48 o 
  13   4   0     2116.33     2049.92     46.33 o 
  14   4   0      120.30      117.58     10.91 o 
  15   4   0     1175.04     1118.57     31.41 o 
  16   4   0      296.54      328.30     17.39 o 
  17   4   0     4200.85     4178.05     40.94 o 
  18   4   0     2199.92     1952.41     31.08 o 
  19   4   0     2005.45     1955.33     26.99 o 
  20   4   0       88.52      107.80     18.12 o 
  21   4   0     3408.32     3429.85     66.02 o 
  22   4   0       94.65      124.63     16.33 o 
  23   4   0      230.44      194.99     16.77 o 
  24   4   0      371.94      423.63     31.07 o 
  25   4   0        1.12        3.52     21.27 o 
  26   4   0       18.10       12.12     21.92 o 
  27   4   0       79.83       67.57     23.45 o 
  28   4   0       66.94       66.40     44.30 o 
  29   4   0       13.30       28.40     44.14 o 
   1   5   0     3721.79     4234.04     48.60 o 
   2   5   0      556.03      605.06     13.76 o 
   3   5   0     3151.14     3056.41     32.72 o 
   4   5   0       27.25       45.89      8.98 o 
   5   5   0     1610.48     1811.42     14.80 o 
   6   5   0      251.79      297.70      8.06 o 
   7   5   0        0.07        4.86      5.55 o 
   8   5   0     4577.49     4596.65     27.86 o 
   9   5   0     5409.66     4993.27     51.10 o 
  10   5   0      267.67      277.42      9.11 o 
  11   5   0      220.52      212.46     10.46 o 
  12   5   0        2.48       -6.81     15.01 o 
  13   5   0      148.50      163.88     17.23 o 
  14   5   0      102.49       92.59     11.16 o 
  15   5   0      933.79      873.97     20.28 o 
  16   5   0      281.15      303.18     16.45 o 
  17   5   0      477.50      439.42     16.03 o 
  18   5   0      177.30      155.58     13.99 o 
  19   5   0      698.14      654.35     18.75 o 
  20   5   0      530.29      510.60     25.97 o 
  21   5   0       95.67       89.03     20.97 o 
  22   5   0      176.13      207.71     22.39 o 
  23   5   0        0.06       -0.54     19.70 o 
  24   5   0      100.97      120.06     21.44 o 
  25   5   0        1.24        1.57     20.67 o 
  26   5   0       10.18        1.21     23.81 o 
  27   5   0      224.36      218.66     35.74 o 
  28   5   0      151.38       84.17     43.62 o 
   0   6   0      732.98      775.00     33.28 o 
   1   6   0     1807.55     1820.39     27.74 o 
   2   6   0     3911.83     3674.46     68.94 o 
   3   6   0     1008.47      929.49     18.13 o 
   4   6   0     3061.07     3192.48     28.03 o 
   5   6   0     1284.81     1221.82     19.54 o 
   6   6   0      832.46      789.50     11.90 o 
   7   6   0       97.46      100.87      7.34 o 
   8   6   0       86.70       90.64      6.98 o 
   9   6   0      640.98      620.30     11.38 o 
  10   6   0     1205.91     1257.51     16.87 o 
  11   6   0     4523.88     4548.64    111.47 o 
  12   6   0     1101.34     1063.72     33.85 o 
  13   6   0     1134.29     1103.30     47.55 o 
  14   6   0      288.11      221.01     26.35 o 
  15   6   0      203.07      191.59     20.00 o 
  16   6   0       62.14       55.03     18.45 o 
  17   6   0     1747.67     1677.52     47.17 o 
  18   6   0      186.33      209.56     23.69 o 
  19   6   0       11.94       12.70     18.55 o 
  20   6   0      119.89      128.80     20.85 o 
  21   6   0      793.03      853.79     30.98 o 
  22   6   0      124.85      122.49     20.79 o 
  23   6   0       14.66       15.18     29.61 o 
  24   6   0       11.32       20.63     32.04 o 
  25   6   0       43.30       44.28     29.55 o 
  26   6   0       60.32       72.38     24.41 o 
   1   7   0     2718.42     2619.53     41.88 o 
   2   7   0       16.70       17.77     12.80 o 
   3   7   0      682.39      683.53     18.09 o 
   4   7   0       11.17        6.74     12.15 o 
   5   7   0     1655.21     1653.66     30.48 o 
   6   7   0       26.57       10.47     13.21 o 
   7   7   0     2484.87     2507.24     57.31 o 
   8   7   0      631.61      581.39     17.72 o 
   9   7   0     2237.29     2048.84     37.66 o 
  10   7   0        5.24       30.33     14.83 o 
  11   7   0       43.20       41.86     14.80 o 
  12   7   0       10.74       25.01     16.95 o 
  13   7   0      586.98      541.04     22.16 o 
  14   7   0      250.78      252.97     20.02 o 
  15   7   0      139.26      136.44     27.50 o 
  16   7   0      350.62      332.43     27.16 o 
  17   7   0        0.23       14.39     32.79 o 
  18   7   0        2.43       12.39     28.71 o 
  19   7   0       64.56       54.89     28.80 o 
  20   7   0      108.65       85.72     29.51 o 
  21   7   0       21.59       29.16     29.14 o 
  22   7   0        0.07       -2.23     29.12 o 
  23   7   0        8.27        7.58     32.38 o 
  24   7   0      130.24      137.61     38.00 o 
   0   8   0     1449.80     1205.86    177.17 o 
   1   8   0       30.50       22.99     14.78 o 
   2   8   0      361.87      345.46     30.05 o 
   3   8   0       38.70       19.08     14.19 o 
   4   8   0       19.40        7.43     13.08 o 
   5   8   0       77.77       71.49     13.46 o 
   6   8   0     1417.60     1494.04     38.19 o 
   7   8   0      120.47      111.41     17.17 o 
   8   8   0       18.93       38.01     13.38 o 
   9   8   0       17.26        8.32     20.04 o 
  10   8   0      142.24      136.37     31.98 o 
  11   8   0       37.05       36.41     26.25 o 
  12   8   0      242.57      268.11     37.31 o 
  13   8   0       95.26      131.73     32.82 o 
  14   8   0       42.73       24.08     33.62 o 
  15   8   0      345.16      360.84     38.01 o 
  16   8   0      389.01      362.52     42.39 o 
  17   8   0       94.51       99.82     35.05 o 
  18   8   0        3.08       14.15     29.44 o 
  19   8   0      183.10      200.81     37.03 o 
  20   8   0      246.79      253.68     40.73 o 
  21   8   0       92.83      100.16     37.62 o 
  22   8   0        8.93       31.73     35.76 o 
   1   9   0      615.20      570.13     16.89 o 
   2   9   0        0.52        4.24     16.35 o 
   3   9   0      888.64      921.70     33.58 o 
   4   9   0      152.36      168.44     27.44 o 
   5   9   0      312.40      359.94     25.98 o 
   6   9   0      442.44      468.59     28.00 o 
   7   9   0      262.81      289.04     25.79 o 
   8   9   0        1.17       19.27     21.56 o 
   9   9   0        1.37       -5.39     21.64 o 
  10   9   0       22.90       13.44     34.66 o 
  11   9   0        8.15        7.83     36.36 o 
  12   9   0      417.99      405.19     37.03 o 
  13   9   0       97.89      104.27     39.26 o 
  14   9   0        3.85       -8.63     29.66 o 
  15   9   0      170.54      181.95     40.94 o 
  16   9   0       90.66      127.56     37.61 o 
  17   9   0       29.06       24.30     34.99 o 
  18   9   0       11.35       53.46     40.52 o 
  19   9   0        4.89       -9.91     41.47 o 
   0  10   0      158.98      174.81     32.78 o 
   1  10   0       20.45       -8.42     26.39 o 
   2  10   0      153.58      144.80     24.94 o 
   3  10   0       93.85       79.69     25.35 o 
   4  10   0      125.26      179.71     24.01 o 
   5  10   0       54.24       31.89     21.77 o 
   6  10   0        5.83       12.14     23.26 o 
   7  10   0      102.07      130.79     25.03 o 
   8  10   0       84.49       89.24     26.02 o 
   9  10   0        7.83       -2.29     26.77 o 
  10  10   0      238.55      275.53     43.28 o 
  11  10   0        0.60       22.61     29.74 o 
  12  10   0       37.69       15.12     40.26 o 
  13  10   0      172.64      210.41     39.69 o 
  14  10   0       33.49       37.25     42.97 o 
  15  10   0       27.59       35.36     33.48 o 
   1  11   0      864.66      966.89     38.09 o 
   2  11   0       35.09       56.55     26.25 o 
   3  11   0      437.53      517.21     43.37 o 
   4  11   0       22.16        6.50     25.57 o 
   5  11   0       22.01        4.36     25.35 o 
   6  11   0       31.99       61.27     25.47 o 
   7  11   0      234.39      307.61     29.02 o 
   8  11   0        2.59        2.66     24.95 o 
 -31   1   1        5.02        6.87     27.00 o 
 -30   1   1      106.86       90.04     27.30 o 
 -29   1   1        0.11       -8.67     24.62 o 
 -28   1   1        2.61        7.96     24.31 o 
 -27   1   1       37.63       27.90     25.75 o 
 -26   1   1        9.82       -2.81     24.64 o 
 -25   1   1      161.98      172.26     37.79 o 
 -24   1   1      468.55      475.53     28.40 o 
 -23   1   1      250.43      296.10     25.81 o 
 -22   1   1      249.45      206.49     27.82 o 
 -21   1   1      267.43      273.24     29.17 o 
 -20   1   1      238.58      242.54     22.90 o 
 -19   1   1     1129.15     1113.91     35.62 o 
 -18   1   1        2.13        5.48     17.99 o 
 -17   1   1       24.21       10.70     16.37 o 
 -16   1   1       95.46      219.61     18.41 o 
 -15   1   1     7774.69     7851.70     56.59 o 
 -14   1   1     2475.31     2718.81    104.48 o 
 -13   1   1     3298.95     3582.52     59.88 o 
 -12   1   1       51.41       73.93     30.35 o 
 -11   1   1     9585.64     9943.06     48.11 o 
 -10   1   1      143.34      172.01      9.73 o 
  -9   1   1     1008.77     1163.81     20.26 o 
  -8   1   1     4119.81     4070.94     50.10 o 
  -7   1   1        9.45        3.83      5.50 o 
  -6   1   1      960.34     1102.80     21.22 o 
  -5   1   1    23452.19    22056.12    659.17 o 
  -4   1   1     5866.80     5971.49     38.22 o 
  -3   1   1      224.07      264.65      6.27 o 
   2   1   1    14500.86    13672.22     48.96 o 
   3   1   1    16038.81    15280.92     63.59 o 
   4   1   1     2324.02     2318.49     34.28 o 
   5   1   1     5324.10     5419.70     29.59 o 
   6   1   1      787.75      843.32     13.82 o 
   7   1   1     8106.22     7823.99     33.73 o 
   8   1   1      514.33      553.06     11.63 o 
   9   1   1      579.68      580.83     20.22 o 
  10   1   1     6475.03     6428.21     87.40 o 
  11   1   1     5789.53     5818.50     44.97 o 
  12   1   1      119.27      212.79     19.59 o 
  13   1   1     1205.75     1218.52     28.20 o 
  14   1   1     4099.74     4295.41     42.02 o 
  15   1   1      562.31      566.25     21.01 o 
  16   1   1      224.70      243.63     18.83 o 
  17   1   1      486.84      490.86     21.92 o 
  18   1   1      372.69      438.60     23.41 o 
  19   1   1        4.99       25.28     19.74 o 
  20   1   1      918.33      934.85     29.17 o 
  21   1   1     1339.02     1350.49     34.61 o 
  22   1   1      512.20      526.89     23.40 o 
  23   1   1       49.04       86.79     22.65 o 
  24   1   1       42.89       35.63     21.29 o 
  25   1   1      127.84      162.45     24.66 o 
  26   1   1      254.84      288.16     28.08 o 
  27   1   1       96.55      103.22     26.19 o 
  28   1   1        9.55       14.00     24.90 o 
  29   1   1      304.48      341.64     29.30 o 
  30   1   1      368.77      373.16     31.80 o 
 -31   2   1       76.96       68.91     27.53 o 
 -30   2   1        4.03       38.87     30.32 o 
 -29   2   1       10.23       23.35     25.96 o 
 -28   2   1       21.43       27.56     24.71 o 
 -27   2   1        1.27      -16.99     24.06 o 
 -26   2   1        0.34       -0.57     22.35 o 
 -25   2   1       62.83       69.50     23.78 o 
 -24   2   1       53.19       48.58     21.64 o 
 -23   2   1      429.29      451.80     26.34 o 
 -22   2   1      126.63      118.27     32.97 o 
 -21   2   1       47.21       44.31     19.97 o 
 -20   2   1      150.10      142.26     20.12 o 
 -19   2   1      116.01       97.14     18.21 o 
 -18   2   1      202.02      239.89     19.00 o 
 -17   2   1       90.59       98.01     14.04 o 
 -16   2   1     1196.67     1042.16     32.63 o 
 -15   2   1       83.83      129.39     14.83 o 
 -14   2   1     1884.23     1944.47     27.82 o 
 -13   2   1      764.12      793.23     18.91 o 
 -12   2   1     1175.45     1203.64     16.81 o 
 -11   2   1     7995.90     8795.37     32.18 o 
 -10   2   1     5990.39     6686.45     40.56 o 
  -9   2   1     7952.56     7972.78     80.44 o 
  -8   2   1      137.38      162.64      6.26 o 
  -7   2   1     5103.34     5055.85     24.37 o 
  -6   2   1       13.06       25.16      3.98 o 
  -5   2   1     3857.29     3967.52     30.97 o 
  -4   2   1       14.20       16.91      3.65 o 
  -3   2   1     8051.87     8019.14     37.40 o 
  -2   2   1      493.03      540.20     11.44 o 
  -1   2   1     1275.66     1302.30     34.61 o 
   0   2   1     8095.39     7937.12     49.41 o 
   1   2   1      956.51     1009.62      7.96 o 
   2   2   1    16809.85    16356.03     35.07 o 
   3   2   1     8318.32     8657.94     33.90 o 
   4   2   1     1756.08     1979.84     18.31 o 
   5   2   1       64.67       74.27      4.71 o 
   6   2   1     3217.30     3281.90     30.30 o 
   7   2   1     4569.89     4725.00     24.65 o 
   8   2   1     2975.30     3102.23     26.26 o 
   9   2   1     1394.74     1581.82     17.01 o 
  10   2   1     1571.81     1715.49     14.20 o 
  11   2   1     5767.12     5695.46     32.74 o 
  12   2   1     1824.24     1978.54     25.99 o 
  13   2   1     1027.97     1289.33     23.14 o 
  14   2   1        1.09        5.31     13.14 o 
  15   2   1      858.98      913.76     44.02 o 
  16   2   1      109.93      126.04     16.89 o 
  17   2   1      195.75      200.62     19.04 o 
  18   2   1       79.39       86.05     18.45 o 
  19   2   1      170.69      191.37     19.99 o 
  20   2   1      363.14      358.81     24.03 o 
  21   2   1        0.07       11.08     19.48 o 
  22   2   1        0.17       -4.94     13.21 o 
  23   2   1       56.35       35.79     14.78 o 
  24   2   1       27.70       22.69     14.17 o 
  25   2   1       18.08        5.74     22.81 o 
  26   2   1        0.07       -7.49     22.22 o 
  27   2   1        8.91        6.05     21.72 o 
  28   2   1       42.53       25.26     24.52 o 
  29   2   1       90.82      107.57     26.66 o 
  30   2   1        6.45       12.48     25.64 o 
 -30   3   1      433.26      419.61     52.22 o 
 -29   3   1        0.07      -16.86     24.55 o 
 -28   3   1       61.89       55.90     24.81 o 
 -27   3   1       65.34       55.22     23.53 o 
 -26   3   1       90.39       54.27     23.57 o 
 -25   3   1      127.53      144.41     24.52 o 
 -24   3   1       18.79       24.43     22.64 o 
 -23   3   1       13.40       52.19     33.25 o 
 -22   3   1      760.68      831.43    113.37 o 
 -21   3   1     4544.53     4552.85    310.89 o 
 -20   3   1       21.15       86.24     21.18 o 
 -19   3   1     2842.67     2489.35    350.26 o 
 -18   3   1     1530.11     1450.84    166.54 o 
 -17   3   1     4456.17     3929.05    542.96 o 
 -16   3   1      176.09      175.28     16.03 o 
 -15   3   1      117.02      107.51     14.13 o 
 -14   3   1       20.81       10.73     11.94 o 
 -13   3   1      103.07       94.19     12.25 o 
 -12   3   1     5833.14     6078.46     89.29 o 
 -11   3   1      676.60      813.76     11.31 o 
 -10   3   1     1382.47     1496.87     31.22 o 
  -9   3   1     1103.18     1220.49     18.72 o 
  -8   3   1     3258.83     3404.17     20.09 o 
  -7   3   1     4094.38     4277.30     33.54 o 
  -6   3   1      126.53      145.20      5.05 o 
  -5   3   1      141.82      123.67      4.43 o 
  -4   3   1      971.45     1077.27      8.71 o 
  -3   3   1     1109.61     1096.97      9.95 o 
  -2   3   1     1304.93     1398.62     14.69 o 
  -1   3   1     2158.59     2050.57     26.11 o 
   0   3   1       34.99       44.23      6.26 o 
   1   3   1     6599.73     7087.07     37.80 o 
   2   3   1      208.83      216.23      6.24 o 
   3   3   1      789.32      827.21      8.23 o 
   4   3   1     8315.13     8205.25     24.98 o 
   5   3   1        0.60       -0.94      4.84 o 
   6   3   1       93.78       68.81      3.71 o 
   7   3   1     1167.15     1531.06      9.62 o 
   8   3   1     1081.12     1358.82     12.06 o 
   9   3   1     6020.19     5776.07     66.07 o 
  10   3   1     1640.17     1661.76     14.20 o 
  11   3   1     3083.59     3345.54     35.40 o 
  12   3   1      283.57      237.24      8.94 o 
  13   3   1     1504.35     1531.32     15.77 o 
  14   3   1       17.42        6.81      7.52 o 
  15   3   1     1442.74     1349.67     16.44 o 
  16   3   1     4121.93     3904.04     29.49 o 
  17   3   1       39.84       66.70     10.17 o 
  18   3   1      156.70      177.03     14.62 o 
  19   3   1     1788.23     1764.94     57.17 o 
  20   3   1      652.60      693.62     25.40 o 
  21   3   1      167.34      140.00     14.54 o 
  22   3   1        5.14       22.18     14.43 o 
  23   3   1       57.60       63.67     15.51 o 
  24   3   1      137.85      126.92     16.15 o 
  25   3   1       85.20       70.45     16.62 o 
  26   3   1      156.53      173.10     19.74 o 
  27   3   1       94.20      136.84     37.95 o 
  28   3   1       59.07       76.55     42.03 o 
  29   3   1      191.95      209.17     48.78 o 
  30   3   1      211.34      234.62     46.64 o 
 -29   4   1       25.85       13.82     38.93 o 
 -28   4   1       22.49        8.04     22.34 o 
 -27   4   1        0.29       12.28     22.24 o 
 -26   4   1       52.60       47.35     22.60 o 
 -25   4   1        7.26       14.77     16.04 o 
 -24   4   1      675.20      594.86     23.53 o 
 -23   4   1      480.44      470.77     20.18 o 
 -22   4   1       97.21       92.44     21.14 o 
 -21   4   1     1798.45     1789.96     35.49 o 
 -20   4   1      881.78      864.58     34.61 o 
 -19   4   1      494.89      559.66     22.94 o 
 -18   4   1      610.39      578.00     23.33 o 
 -17   4   1     1691.21     1620.60     29.16 o 
 -16   4   1      681.55      650.77     21.67 o 
 -15   4   1        9.10        3.70     11.69 o 
 -14   4   1      568.28      591.71     24.29 o 
 -13   4   1      134.02      132.54      8.87 o 
 -12   4   1      383.11      369.96      8.74 o 
 -11   4   1      121.58      142.60      6.98 o 
 -10   4   1      121.68      119.01      6.60 o 
  -9   4   1       35.98       24.27      6.22 o 
  -8   4   1    10902.32    10982.49     99.64 o 
  -7   4   1       29.50       22.19      5.94 o 
  -6   4   1     2735.75     2850.99     24.45 o 
  -5   4   1      337.98      368.49      9.15 o 
  -4   4   1     5693.56     5749.85    102.97 o 
  -3   4   1      445.20      521.28     10.71 o 
  -2   4   1     8004.34     8533.58    107.10 o 
  -1   4   1     1848.51     2010.07     62.69 o 
   0   4   1     1581.43     1668.53     23.12 o 
   1   4   1     3442.79     3538.47     34.80 o 
   2   4   1     1289.55     1261.19     15.98 o 
   3   4   1      145.93      162.69     10.02 o 
   4   4   1     2120.09     2349.12     25.48 o 
   5   4   1     1037.95     1099.36     16.48 o 
   6   4   1       15.75       21.21      3.82 o 
   7   4   1      134.14      140.09      7.41 o 
   8   4   1      397.21      334.77     10.77 o 
   9   4   1      581.88      579.57     20.53 o 
  10   4   1     1194.23     1250.29     20.30 o 
  11   4   1        8.85       18.60      7.64 o 
  12   4   1      546.44      522.36     12.62 o 
  13   4   1       90.83       87.63      9.96 o 
  14   4   1      796.33      809.58     25.18 o 
  15   4   1      431.63      404.23     15.78 o 
  16   4   1     2156.53     2042.13     58.51 o 
  17   4   1      126.27      125.68     13.86 o 
  18   4   1      542.16      490.55     16.58 o 
  19   4   1       16.67       16.94     12.85 o 
  20   4   1      181.31      174.26     14.96 o 
  21   4   1       14.91       25.43     14.27 o 
  22   4   1      148.14      135.42     15.80 o 
  23   4   1       66.22       80.76     20.49 o 
  24   4   1      114.14      122.14     21.04 o 
  25   4   1       12.31        6.03     20.49 o 
  26   4   1        0.04      -12.94     31.63 o 
  27   4   1       63.42       52.77     26.37 o 
  28   4   1        3.02        2.58     33.35 o 
  29   4   1       11.06       12.68     41.44 o 
 -28   5   1       39.30        6.53     24.39 o 
 -27   5   1       28.75       17.52     23.57 o 
 -26   5   1       16.42        8.24     23.81 o 
 -25   5   1      294.53      289.46     27.29 o 
 -24   5   1        0.95       10.78     23.27 o 
 -23   5   1      122.79       87.14     22.44 o 
 -22   5   1        7.94       22.74     16.76 o 
 -21   5   1      681.22      648.13     26.52 o 
 -20   5   1      521.06      531.90     19.22 o 
 -19   5   1      527.14      460.48     17.80 o 
 -18   5   1       37.25       55.22     13.14 o 
 -17   5   1     3649.17     3402.25     39.15 o 
 -16   5   1     1976.86     1976.05     30.81 o 
 -15   5   1      813.21      763.96     17.60 o 
 -14   5   1      905.77      904.30     20.84 o 
 -13   5   1       12.87       12.21      9.59 o 
 -12   5   1        0.06        1.77      7.32 o 
 -11   5   1      110.71      142.76      8.19 o 
 -10   5   1     1612.25     1539.66     27.73 o 
  -9   5   1      115.45      118.13      7.14 o 
  -8   5   1      310.27      312.53      9.30 o 
  -7   5   1       96.08       92.82      6.80 o 
  -6   5   1       28.31       26.34      6.04 o 
  -5   5   1      415.97      497.04     11.57 o 
  -4   5   1      996.63     1041.00     20.50 o 
  -3   5   1      213.32      240.92     10.13 o 
  -2   5   1      800.56      961.02     15.10 o 
  -1   5   1       12.21       25.58     13.51 o 
   0   5   1     1215.26     1416.28     24.38 o 
   1   5   1        3.91        1.06      9.79 o 
   2   5   1     3742.15     3821.40     70.91 o 
   3   5   1      864.57      914.07     15.98 o 
   4   5   1     1531.24     1476.73     22.85 o 
   5   5   1      212.87      196.10      7.42 o 
   6   5   1     2676.94     2601.93     46.47 o 
   7   5   1        0.12       11.93      6.28 o 
   8   5   1     1821.83     1749.70     21.17 o 
   9   5   1     3687.34     3774.95     44.61 o 
  10   5   1     2882.49     2933.52     34.19 o 
  11   5   1     3413.52     3391.15     37.31 o 
  12   5   1     3035.32     3052.14     36.50 o 
  13   5   1      915.33      975.85     17.27 o 
  14   5   1     3178.71     3056.55     60.31 o 
  15   5   1      566.80      521.36     29.84 o 
  16   5   1     1502.78     1368.75     23.22 o 
  17   5   1      244.54      251.88     13.28 o 
  18   5   1      278.55      284.37     13.91 o 
  19   5   1       27.57       27.28     19.03 o 
  20   5   1       70.61       75.36     20.33 o 
  21   5   1       96.74       78.49     20.41 o 
  22   5   1       28.94       39.40     19.35 o 
  23   5   1       52.48       56.44     21.28 o 
  24   5   1      157.89      157.84     22.82 o 
  25   5   1       10.08       12.88     20.52 o 
  26   5   1       59.11       72.15     21.83 o 
  27   5   1      251.15      308.27     40.29 o 
 -27   6   1       38.75       39.95     26.17 o 
 -26   6   1      111.50      160.65     28.97 o 
 -25   6   1       32.72       58.60     26.21 o 
 -24   6   1        9.77       -1.72     29.00 o 
 -23   6   1       26.44        7.87     25.30 o 
 -22   6   1      181.94      138.93     33.42 o 
 -21   6   1        1.31       30.37     30.64 o 
 -20   6   1      256.79      239.00     22.02 o 
 -19   6   1      549.26      507.19     23.91 o 
 -18   6   1      564.89      514.25     23.92 o 
 -17   6   1        1.51       -1.00     17.90 o 
 -16   6   1      359.08      380.11     21.46 o 
 -15   6   1      258.28      189.05     17.16 o 
 -14   6   1      478.79      403.21     20.63 o 
 -13   6   1      149.44      195.06     26.95 o 
 -12   6   1        1.35       -5.13     16.19 o 
 -11   6   1      171.93      188.67      9.43 o 
 -10   6   1       11.56       26.97      9.90 o 
  -9   6   1       14.78       25.24     11.84 o 
  -8   6   1       30.91       25.37      7.08 o 
  -7   6   1        1.04        5.01      6.72 o 
  -6   6   1      138.52      118.30      7.87 o 
  -5   6   1      167.94      130.98      8.50 o 
  -4   6   1      111.47      121.53     11.89 o 
  -3   6   1       77.99       57.98     10.01 o 
  -2   6   1      555.30      626.24     14.97 o 
  -1   6   1       43.50       61.77     16.83 o 
   0   6   1      932.15      938.76     24.81 o 
   1   6   1        0.10        1.39     11.20 o 
   2   6   1      211.96      245.44     13.93 o 
   3   6   1       66.85       47.00     11.97 o 
   4   6   1       18.67       13.44      6.14 o 
   5   6   1       10.27        5.77      5.23 o 
   6   6   1       16.30       18.23      4.60 o 
   7   6   1      623.16      578.50      9.76 o 
   8   6   1      269.32      254.75     15.01 o 
   9   6   1        8.20       18.01     12.74 o 
  10   6   1      570.31      501.09     40.95 o 
  11   6   1      785.50      703.38    127.45 o 
  12   6   1      488.48      495.73     83.82 o 
  13   6   1        9.33       30.71     17.60 o 
  14   6   1      840.93      806.47     33.35 o 
  15   6   1       28.65       26.65     18.93 o 
  16   6   1       25.71       13.21     19.65 o 
  17   6   1      419.45      457.13     24.06 o 
  18   6   1      129.48      114.32     19.78 o 
  19   6   1        7.49        7.85     18.35 o 
  20   6   1       53.82       46.88     19.97 o 
  21   6   1      124.62      117.83     21.24 o 
  22   6   1       10.48        2.83     19.74 o 
  23   6   1        0.05      -17.72     20.22 o 
  24   6   1       67.87       47.97     22.31 o 
  25   6   1       34.05       35.75     30.28 o 
  26   6   1       42.36       33.37     32.06 o 
 -25   7   1        0.02       15.00     28.48 o 
 -24   7   1       87.03      124.30     27.12 o 
 -23   7   1       56.91       66.58     25.97 o 
 -22   7   1       95.70      117.10     36.72 o 
 -21   7   1      346.28      321.03     41.14 o 
 -20   7   1      391.14      411.26     41.66 o 
 -19   7   1       75.75       88.80     35.03 o 
 -18   7   1       25.85       30.03     32.78 o 
 -17   7   1      570.50      627.44     40.19 o 
 -16   7   1      150.06      148.37     32.69 o 
 -15   7   1      281.17      264.60     37.35 o 
 -14   7   1        0.38        8.37     25.42 o 
 -13   7   1      303.63      173.26     54.83 o 
 -12   7   1     1175.22      890.35    188.96 o 
 -11   7   1        5.07        1.34     12.10 o 
 -10   7   1     1426.87     1125.80    292.61 o 
  -9   7   1     2473.34     1845.36    450.34 o 
  -8   7   1        0.03       -1.72     10.75 o 
  -7   7   1      382.71      504.96     25.91 o 
  -6   7   1      209.00      210.77     27.14 o 
  -5   7   1      460.90      514.81     21.15 o 
  -4   7   1        4.79       14.84     11.96 o 
  -3   7   1      251.77      215.95     13.69 o 
  -2   7   1        5.41       13.63     12.21 o 
  -1   7   1      448.91      492.28     16.44 o 
   0   7   1       95.69      119.44     19.02 o 
   1   7   1     2336.74     2427.60     38.96 o 
   2   7   1      147.38      137.45     15.36 o 
   3   7   1      134.80      114.18     13.44 o 
   4   7   1     1167.08     1023.02     21.29 o 
   5   7   1     2239.16     1983.17     26.63 o 
   6   7   1      659.53      649.97     19.75 o 
   7   7   1     1451.12     1392.01     24.01 o 
   8   7   1     2149.74     1983.24     37.43 o 
   9   7   1     2109.13     2132.24     38.65 o 
  10   7   1     2149.98     2062.61     38.20 o 
  11   7   1     4255.17     4118.85    262.07 o 
  12   7   1      784.45      782.63     25.71 o 
  13   7   1      776.91      742.22     25.69 o 
  14   7   1      714.26      709.21     55.38 o 
  15   7   1      397.59      459.07     24.67 o 
  16   7   1      237.34      232.27     22.19 o 
  17   7   1       35.87       40.96     17.84 o 
  18   7   1       11.63       27.52     19.60 o 
  19   7   1      276.98      294.45     37.40 o 
  20   7   1      110.71      117.17     34.92 o 
  21   7   1        3.43        7.11     32.72 o 
  22   7   1        8.45       19.13     33.16 o 
  23   7   1      104.95      116.89     33.64 o 
  24   7   1       47.02       39.12     31.12 o 
 -22   8   1       42.86       80.52     29.33 o 
 -21   8   1       35.13       24.81     39.48 o 
 -20   8   1      224.36      230.73     42.46 o 
 -19   8   1        0.01        7.85     35.44 o 
 -18   8   1      251.46      237.81     35.51 o 
 -17   8   1        0.20       -1.94     31.73 o 
 -16   8   1      159.49      270.64     41.23 o 
 -15   8   1       66.92       58.97     34.14 o 
 -14   8   1      116.65      106.94     33.79 o 
 -13   8   1       10.74        2.85     32.79 o 
 -12   8   1      354.66      387.77     39.33 o 
 -11   8   1      371.04      376.50     32.90 o 
 -10   8   1        0.25       10.57     31.48 o 
  -9   8   1        8.16       -6.21     33.08 o 
  -8   8   1       27.48       14.27     21.25 o 
  -7   8   1       36.53       48.92     23.58 o 
  -6   8   1     1137.89     1127.82     33.78 o 
  -5   8   1       99.64       89.38     20.18 o 
  -4   8   1     3250.82     3081.31     51.18 o 
  -3   8   1      111.95       72.49     19.84 o 
  -2   8   1     4518.59     4127.86     51.89 o 
  -1   8   1      282.40      261.08     18.62 o 
   0   8   1      456.44      445.56     19.59 o 
   1   8   1     1340.06     1308.96     25.84 o 
   2   8   1      126.66      127.91     15.60 o 
   3   8   1       10.79       -6.86     14.57 o 
   4   8   1      207.10      213.80     16.76 o 
   5   8   1        1.72       -8.09     14.18 o 
   6   8   1      235.27      259.09     16.71 o 
   7   8   1       28.88       46.51     14.56 o 
   8   8   1       53.41       40.00     14.59 o 
   9   8   1       56.93       84.99     14.80 o 
  10   8   1        5.32        2.29     13.81 o 
  11   8   1       23.81       19.50     17.84 o 
  12   8   1        1.55        2.93     33.70 o 
  13   8   1      493.39      517.00     38.28 o 
  14   8   1      592.67      581.74     44.84 o 
  15   8   1      174.14      182.48     34.53 o 
  16   8   1       84.95      119.59     34.73 o 
  17   8   1        2.59        0.46     36.07 o 
  18   8   1      338.21      321.03     41.56 o 
  19   8   1       51.59       66.77     34.76 o 
  20   8   1       49.19       32.15     32.23 o 
  21   8   1        1.75        8.90     32.67 o 
  22   8   1      375.34      420.96     42.46 o 
 -19   9   1      197.12      194.29     42.68 o 
 -18   9   1       14.13       14.47     35.69 o 
 -17   9   1      429.86      407.84     41.88 o 
 -16   9   1        3.27       -3.59     38.48 o 
 -15   9   1        2.19        1.93     35.57 o 
 -14   9   1      142.86      166.87     35.59 o 
 -13   9   1       87.67      116.04     38.05 o 
 -12   9   1       48.25       26.75     33.91 o 
 -11   9   1      194.51      181.81     35.42 o 
 -10   9   1      240.37      273.91     39.91 o 
  -9   9   1      232.91      247.50     38.77 o 
  -8   9   1      184.27      217.38     25.72 o 
  -7   9   1      245.39      227.25     25.41 o 
  -6   9   1      353.09      334.58     27.55 o 
  -5   9   1      148.94      214.59     26.82 o 
  -4   9   1       40.30       82.93     25.36 o 
  -3   9   1       34.75       38.59     22.46 o 
  -2   9   1      449.65      456.85     20.96 o 
  -1   9   1       49.60       48.04     17.27 o 
   0   9   1        2.70       -3.70     15.30 o 
   1   9   1      250.39      193.06     18.12 o 
   2   9   1      166.63      160.04     17.95 o 
   3   9   1       39.07       22.29     15.22 o 
   4   9   1       28.18       16.39     20.37 o 
   5   9   1      715.04      784.92     30.72 o 
   6   9   1       88.80       83.08     23.45 o 
   7   9   1      562.91      511.12     29.27 o 
   8   9   1      697.04      706.58     31.34 o 
   9   9   1     1141.33     1107.44     33.82 o 
  10   9   1      718.45      689.44     30.88 o 
  11   9   1      239.65      290.28     42.75 o 
  12   9   1        1.66        2.66     31.05 o 
  13   9   1       82.12      104.17     37.83 o 
  14   9   1       84.58      126.51     34.56 o 
  15   9   1       52.67       57.19     39.22 o 
  16   9   1        0.31       -4.80     35.01 o 
  17   9   1      106.63       85.32     36.72 o 
  18   9   1      196.29      239.59     43.92 o 
  19   9   1      102.69      105.17     43.33 o 
 -15  10   1        1.86        4.82     43.06 o 
 -14  10   1       92.26       94.32     37.54 o 
 -13  10   1       88.05      112.83     43.18 o 
 -12  10   1       57.90       52.55     34.90 o 
 -11  10   1      120.43      144.65     42.48 o 
 -10  10   1       38.53       40.17     35.85 o 
  -9  10   1      196.57      187.79     36.71 o 
  -8  10   1        0.43       10.75     25.71 o 
  -7  10   1       61.98       86.27     27.70 o 
  -6  10   1      515.32      585.50     33.65 o 
  -5  10   1      436.00      520.46     31.18 o 
  -4  10   1       28.68       79.23     26.54 o 
  -3  10   1      154.91      166.89     26.80 o 
  -2  10   1      461.99      407.84     28.72 o 
  -1  10   1       58.89       63.83     26.71 o 
   0  10   1       43.78       20.28     24.70 o 
   1  10   1      116.76       84.04     22.98 o 
   2  10   1       38.32        6.91     23.11 o 
   3  10   1       19.10        1.85     25.54 o 
   4  10   1      171.63      150.88     26.67 o 
   5  10   1       93.24       82.54     25.02 o 
   6  10   1      299.93      298.42     38.49 o 
   7  10   1       38.25       28.61     25.57 o 
   8  10   1      280.52      277.10     27.34 o 
   9  10   1       86.03       56.08     22.92 o 
  10  10   1      157.89      141.20     41.21 o 
  11  10   1        1.19        3.86     40.34 o 
  12  10   1       13.09       16.12     32.88 o 
  13  10   1      252.27      323.77     48.20 o 
  14  10   1      265.92      324.53     43.10 o 
  -8  11   1      107.11       92.33     35.00 o 
  -7  11   1        0.37        2.58     25.26 o 
  -6  11   1      118.60      127.65     28.30 o 
  -5  11   1       37.86       16.97     28.40 o 
  -4  11   1       46.32       38.24     25.44 o 
  -3  11   1        7.82        5.85     26.77 o 
  -2  11   1       42.11       45.32     25.59 o 
  -1  11   1        7.19       -0.44     26.62 o 
   0  11   1        0.39       -8.18     28.97 o 
   1  11   1        5.74        8.19     25.57 o 
   2  11   1        8.98        5.66     27.51 o 
   3  11   1      504.68      508.78     32.03 o 
   4  11   1        6.57       24.56     26.81 o 
   5  11   1       42.02       19.58     24.48 o 
   6  11   1      174.37      180.55     27.74 o 
   7  11   1      572.57      582.59     86.45 o 
   8  11   1        2.45        8.83     27.26 o 
 -32   0   2        2.10        9.37     33.61 o 
 -31   0   2       73.48       65.78     36.35 o 
 -30   0   2       40.00       52.48     39.72 o 
 -29   0   2      740.60      869.27     54.09 o 
 -28   0   2      707.28      728.60     48.27 o 
 -27   0   2      815.14      891.62     47.95 o 
 -26   0   2       65.16      139.56     37.17 o 
 -25   0   2      581.93      654.69     43.32 o 
 -24   0   2      112.89      143.13     31.29 o 
 -23   0   2       29.50      112.82     37.58 o 
 -22   0   2     4451.12     4628.72     79.61 o 
 -21   0   2     8020.16     8371.93    101.43 o 
 -20   0   2     2669.84     2868.23     61.09 o 
 -19   0   2      191.67      221.72     30.96 o 
 -18   0   2       66.91       67.24     26.48 o 
 -17   0   2      472.17      446.84     29.57 o 
 -16   0   2     2618.29     2967.39     54.00 o 
 -15   0   2     2472.36     2551.34     49.11 o 
 -14   0   2     4709.66     4761.67     61.57 o 
 -13   0   2     2695.77     2907.87     47.22 o 
 -12   0   2     4166.38     3932.67     51.43 o 
 -11   0   2     2493.76     2481.95     89.39 o 
 -10   0   2     1273.65     1404.79     68.13 o 
  -9   0   2    11149.02    11028.75    127.96 o 
  -8   0   2    47988.91    42928.70    361.07 o 
  -7   0   2      687.59      676.16     17.45 o 
  -6   0   2    11498.32    11268.69     40.98 o 
  -5   0   2    17760.05    17039.55     87.60 o 
  -4   0   2    10435.19     9822.43    164.02 o 
  -3   0   2     2934.69     3025.53     53.21 o 
   1   0   2    14188.02    13790.45    164.97 o 
   2   0   2     9647.33     9942.90     31.03 o 
   3   0   2      224.77      221.12      9.74 o 
   4   0   2      943.84      936.51     13.67 o 
   5   0   2      337.33      306.72     19.81 o 
   6   0   2    11101.15    10923.95     41.78 o 
   7   0   2     5086.22     5283.78     60.14 o 
   8   0   2    12370.56    12162.42     55.49 o 
   9   0   2      623.49      552.81     26.18 o 
  10   0   2    13753.69    14337.41     95.17 o 
  11   0   2      170.59       88.27     25.09 o 
  12   0   2     1601.06     1680.41     42.65 o 
  13   0   2      881.75      879.17     36.33 o 
  14   0   2     1367.83     1363.67     42.70 o 
  15   0   2      455.69      588.06     34.29 o 
  16   0   2      439.81      457.81     34.18 o 
  17   0   2     1019.59     1111.00     45.57 o 
  18   0   2       13.93       -0.90     27.54 o 
  19   0   2      325.44      291.20     36.15 o 
  20   0   2        7.59       -7.33     36.34 o 
  21   0   2      981.31     1104.87     50.97 o 
  22   0   2     2084.37     2298.33     43.51 o 
  23   0   2     2093.55     1915.32     55.91 o 
  24   0   2        9.07       96.92     34.51 o 
  25   0   2     1754.44     1702.36     57.36 o 
  26   0   2      248.66      325.37     38.80 o 
  27   0   2      616.54      705.71     48.23 o 
  28   0   2        4.16        3.09     38.16 o 
  29   0   2       50.15       45.13     34.84 o 
  30   0   2       70.70      106.92     35.67 o 
 -31   1   2       23.56        1.87     24.82 o 
 -30   1   2       81.87       84.14     25.21 o 
 -29   1   2       66.37       78.25     25.74 o 
 -28   1   2       61.56       78.73     25.20 o 
 -27   1   2      128.79      179.99     28.01 o 
 -26   1   2       62.10       62.21     22.16 o 
 -25   1   2       15.44        8.80     21.06 o 
 -24   1   2       23.78       34.44     23.09 o 
 -23   1   2      540.18      544.66     68.12 o 
 -22   1   2        2.97      -14.46     20.71 o 
 -21   1   2       78.53       78.50     22.14 o 
 -20   1   2     1113.32     1121.16     36.79 o 
 -19   1   2      884.10      915.54     28.07 o 
 -18   1   2     1814.24     1831.35     44.29 o 
 -17   1   2      619.99      691.58     23.88 o 
 -16   1   2     1760.79     1809.01     58.61 o 
 -15   1   2        3.78       14.06     14.20 o 
 -14   1   2      448.18      535.56     77.08 o 
 -13   1   2     6622.36     7049.52     78.30 o 
 -12   1   2     1881.43     2071.24     29.21 o 
 -11   1   2     1006.30     1369.27     24.34 o 
 -10   1   2      904.85      916.03     26.18 o 
  -9   1   2        2.59       -0.62      6.57 o 
  -8   1   2        2.50        5.99      5.77 o 
  -7   1   2     5351.27     5625.59     76.48 o 
  -6   1   2      868.59      991.46     17.04 o 
  -5   1   2     6337.58     6242.37     29.09 o 
  -4   1   2     7924.90     7842.74     32.83 o 
  -3   1   2      222.78      231.26      5.18 o 
  -2   1   2    20239.86    19122.72    132.99 o 
  -1   1   2    21819.53    20303.78    141.86 o 
   0   1   2      272.59      322.36      3.19 o 
   1   1   2     3603.43     3526.52     17.74 o 
   2   1   2    36155.45    33624.13    323.09 o 
   3   1   2      677.34      736.98      8.04 o 
   4   1   2    35219.33    33674.62    160.38 o 
   5   1   2     5909.67     6025.24     34.69 o 
   6   1   2     1843.36     1745.60     25.01 o 
   7   1   2      148.74      129.81      6.50 o 
   8   1   2    11260.33    11478.78     52.72 o 
   9   1   2     1354.60     1414.26     16.23 o 
  10   1   2      731.28      718.29     17.65 o 
  11   1   2      208.37      200.03     10.19 o 
  12   1   2     2378.17     2731.26     92.41 o 
  13   1   2     1343.26     1493.24     37.23 o 
  14   1   2      262.78      286.70     22.06 o 
  15   1   2      705.15      697.37     26.49 o 
  16   1   2        1.35        2.14     20.66 o 
  17   1   2       34.96       31.16     20.28 o 
  18   1   2      938.40      882.02     23.77 o 
  19   1   2      441.89      461.93     24.30 o 
  20   1   2      853.99      830.53     19.75 o 
  21   1   2      662.68      673.37     28.87 o 
  22   1   2      598.52      601.27     42.22 o 
  23   1   2       14.99       69.34     25.05 o 
  24   1   2       12.93       12.14     21.73 o 
  25   1   2        6.07        9.44     22.62 o 
  26   1   2        8.59       14.66     24.64 o 
  27   1   2       13.29        9.20     23.84 o 
  28   1   2        0.32       -1.91     25.24 o 
  29   1   2        9.78       14.13     25.25 o 
  30   1   2       25.90       36.77     24.59 o 
 -31   2   2      244.33      254.44     29.04 o 
 -30   2   2        1.31       16.40     25.87 o 
 -29   2   2      353.20      348.74     30.09 o 
 -28   2   2       11.89        5.43     24.04 o 
 -27   2   2      196.12      211.45     26.44 o 
 -26   2   2      340.47      357.76     27.31 o 
 -25   2   2      416.39      469.62     27.16 o 
 -24   2   2        0.84       30.24     21.86 o 
 -23   2   2      650.93      732.28     41.08 o 
 -22   2   2        1.54        6.70     21.87 o 
 -21   2   2      185.37      212.10     22.65 o 
 -20   2   2      504.91      522.07     36.43 o 
 -19   2   2     1670.84     1597.32     56.51 o 
 -18   2   2      631.59      662.25     24.42 o 
 -17   2   2      696.19      631.23     29.41 o 
 -16   2   2      602.59      558.03     44.73 o 
 -15   2   2      919.67      867.54     28.14 o 
 -14   2   2        0.08        4.74     13.75 o 
 -13   2   2     2845.31     2738.08     32.38 o 
 -12   2   2      980.79      791.07     15.30 o 
 -11   2   2      981.90     1207.79     14.36 o 
 -10   2   2     6562.16     6352.08     55.80 o 
  -9   2   2      925.53      936.23     11.64 o 
  -8   2   2     3479.16     3281.45     39.60 o 
  -7   2   2     2960.57     2840.98     27.09 o 
  -6   2   2    18137.47    16861.97    253.00 o 
  -5   2   2     6650.74     6407.74     51.46 o 
  -4   2   2    19030.94    17411.74    136.42 o 
  -3   2   2      461.45      407.06      8.14 o 
  -2   2   2       77.79      101.60      6.19 o 
  -1   2   2     3225.24     3037.13     15.94 o 
   0   2   2     2216.05     2216.28     13.23 o 
   1   2   2      543.27      567.25     10.32 o 
   2   2   2      281.91      262.87      5.26 o 
   3   2   2     8614.37     8721.06     42.06 o 
   4   2   2     3887.12     3816.38     24.26 o 
   5   2   2     2125.18     2221.91      9.79 o 
   6   2   2      359.59      455.21      5.58 o 
   7   2   2     1438.45     1286.68     17.20 o 
   8   2   2       65.80       56.46      5.21 o 
   9   2   2       33.85       30.83      5.63 o 
  10   2   2      186.37      212.23      8.15 o 
  11   2   2      199.98      228.43      7.64 o 
  12   2   2     3721.29     3845.11     20.65 o 
  13   2   2      535.81      595.62     10.21 o 
  14   2   2      917.00      890.02     12.25 o 
  15   2   2      219.23      211.99      8.78 o 
  16   2   2      417.26      405.02     10.51 o 
  17   2   2       21.69       10.72      7.87 o 
  18   2   2      799.71      769.30     17.30 o 
  19   2   2        0.66       -4.48     12.62 o 
  20   2   2       29.32       25.09     13.64 o 
  21   2   2      212.69      168.39     32.67 o 
  22   2   2       20.19       42.59     14.11 o 
  23   2   2     1824.47     1832.33     28.49 o 
  24   2   2       23.27       70.95     23.53 o 
  25   2   2      390.91      406.21     28.77 o 
  26   2   2       74.09       59.66     19.21 o 
  27   2   2      112.29       93.89     24.38 o 
  28   2   2       23.92       35.31     23.63 o 
  29   2   2      174.16      158.75     25.95 o 
  30   2   2        0.16       -7.02     42.68 o 
 -30   3   2       37.25       15.21     25.34 o 
 -29   3   2       57.75       33.75     25.51 o 
 -28   3   2        2.45       -4.80     24.06 o 
 -27   3   2        2.32        5.86     23.03 o 
 -26   3   2       30.05       59.51     23.57 o 
 -25   3   2      256.23      279.42     26.11 o 
 -24   3   2      142.22      167.93     24.11 o 
 -23   3   2      668.08      692.90     29.29 o 
 -22   3   2     1569.80     1493.52     56.88 o 
 -21   3   2      513.70      485.77     80.36 o 
 -20   3   2        9.58       54.52     42.09 o 
 -19   3   2      355.20      329.37     22.66 o 
 -18   3   2      170.95      180.37     18.88 o 
 -17   3   2       78.42       95.11     17.87 o 
 -16   3   2     1350.25     1338.84     27.89 o 
 -15   3   2      709.67      758.51     21.12 o 
 -14   3   2      343.10      348.96     13.34 o 
 -13   3   2     1201.68     1214.09     17.39 o 
 -12   3   2      252.45      270.00     10.24 o 
 -11   3   2     2758.02     3042.54     46.38 o 
 -10   3   2     1393.46     1545.10     16.17 o 
  -9   3   2       32.75       58.55      5.75 o 
  -8   3   2        0.34        5.07      4.89 o 
  -7   3   2      272.55      223.54      9.30 o 
  -6   3   2      411.63      451.05      6.80 o 
  -5   3   2     4110.37     4201.14     38.26 o 
  -4   3   2     3124.44     3010.42     22.11 o 
  -3   3   2    10360.07     9962.31     46.22 o 
  -2   3   2      955.71     1020.71     37.30 o 
  -1   3   2     1393.90     1334.80     18.16 o 
   0   3   2     1384.84     1371.80     32.23 o 
   1   3   2       13.07       14.15      3.40 o 
   2   3   2     2779.47     2943.62     15.51 o 
   3   3   2      231.37      223.28      5.63 o 
   4   3   2      231.65      257.00      5.82 o 
   5   3   2     1618.20     1552.83     13.05 o 
   6   3   2     6040.19     5814.72     35.53 o 
   7   3   2       24.80       18.21      3.61 o 
   8   3   2       74.11       86.92      5.45 o 
   9   3   2      212.47      212.13      7.15 o 
  10   3   2     2953.80     3070.13     44.52 o 
  11   3   2      730.66      736.21     10.88 o 
  12   3   2     2339.25     2608.71     20.90 o 
  13   3   2     1475.96     1518.79     23.51 o 
  14   3   2      309.62      318.95      9.82 o 
  15   3   2      805.41      882.39     13.52 o 
  16   3   2      411.21      397.07     10.97 o 
  17   3   2       78.15       88.27      8.95 o 
  18   3   2     1138.12      959.82     20.86 o 
  19   3   2       35.91       31.70     12.62 o 
  20   3   2      193.67      152.23     15.34 o 
  21   3   2        1.64       -1.85     13.64 o 
  22   3   2      102.79      134.21     15.61 o 
  23   3   2       47.60       50.65     15.65 o 
  24   3   2       18.00       42.92     21.33 o 
  25   3   2       35.92       65.55     22.60 o 
  26   3   2      214.12      209.08     38.28 o 
  27   3   2       17.79       28.09     40.35 o 
  28   3   2       60.59       54.13     34.92 o 
  29   3   2       46.31       66.67     43.61 o 
 -30   4   2        6.94       -2.44     41.41 o 
 -29   4   2      111.14      111.91     24.87 o 
 -28   4   2       27.48       62.80     23.47 o 
 -27   4   2      987.50      931.83     49.50 o 
 -26   4   2       80.13       47.19     21.59 o 
 -25   4   2      659.31      645.35     45.60 o 
 -24   4   2      551.85      590.77     29.17 o 
 -23   4   2     1093.80     1084.05     64.13 o 
 -22   4   2      727.53      691.56     50.67 o 
 -21   4   2     2395.36     2144.95    126.74 o 
 -20   4   2       37.26       13.93     20.02 o 
 -19   4   2       80.54       71.06     18.66 o 
 -18   4   2      749.86      774.82     26.66 o 
 -17   4   2     1829.45     1782.17     32.95 o 
 -16   4   2     1126.63     1086.71     52.54 o 
 -15   4   2     1322.76     1357.70     23.65 o 
 -14   4   2     1780.49     1809.32     25.55 o 
 -13   4   2      134.80      148.54      9.88 o 
 -12   4   2     2136.03     2047.18     24.73 o 
 -11   4   2     2231.64     2413.30     17.13 o 
 -10   4   2     2637.93     2572.62     34.13 o 
  -9   4   2     2072.69     2036.75     17.43 o 
  -8   4   2    17483.74    17629.36    108.56 o 
  -7   4   2     3916.72     4510.88     38.56 o 
  -6   4   2     1488.39     1328.21     19.38 o 
  -5   4   2      691.99      639.67      8.16 o 
  -4   4   2     1499.36     1729.40     13.37 o 
  -3   4   2     1327.72     1176.25     19.67 o 
  -2   4   2      309.46      228.73     13.31 o 
  -1   4   2      200.97      221.85     13.55 o 
   0   4   2     1354.99     1363.71     21.44 o 
   1   4   2     2526.02     2684.14     24.42 o 
   2   4   2     1848.50     2234.11     20.83 o 
   3   4   2     2707.79     2920.48     20.09 o 
   4   4   2      763.91      745.72     17.20 o 
   5   4   2     4590.16     4944.47     30.13 o 
   6   4   2      863.35      967.09     14.95 o 
   7   4   2     2284.40     2507.75     18.52 o 
   8   4   2      461.03      472.38     10.95 o 
   9   4   2      176.26      209.94      6.67 o 
  10   4   2      781.79      815.12     10.06 o 
  11   4   2     4141.49     3804.52     25.01 o 
  12   4   2      734.50      710.47     14.22 o 
  13   4   2     1359.10     1434.64     15.14 o 
  14   4   2       10.33       15.89      7.72 o 
  15   4   2     1684.07     1627.92     31.15 o 
  16   4   2     3262.64     3143.25     64.19 o 
  17   4   2      125.48      118.70     12.09 o 
  18   4   2       75.24       61.54     11.87 o 
  19   4   2      841.63      744.85     63.39 o 
  20   4   2       47.47       39.29     13.00 o 
  21   4   2      558.85      492.26     23.55 o 
  22   4   2      526.21      508.74     25.78 o 
  23   4   2       77.44       72.63     20.10 o 
  24   4   2        2.54       10.32     19.42 o 
  25   4   2      182.36      197.92     42.01 o 
  26   4   2        0.62        5.36     36.28 o 
  27   4   2       60.14       68.82     35.56 o 
  28   4   2        2.97       41.75     37.32 o 
 -28   5   2       46.88       31.85     24.59 o 
 -27   5   2       56.66       57.66     24.92 o 
 -26   5   2        4.76        5.96     23.50 o 
 -25   5   2      168.25      175.47     25.83 o 
 -24   5   2      397.40      412.83     30.71 o 
 -23   5   2       58.54       98.01     25.98 o 
 -22   5   2       24.82       33.55     16.41 o 
 -21   5   2      137.98      147.20     17.57 o 
 -20   5   2       92.41       75.85     16.98 o 
 -19   5   2     2846.17     2612.39     56.06 o 
 -18   5   2      596.04      556.98     16.26 o 
 -17   5   2       74.45       63.87     12.51 o 
 -16   5   2     1264.73     1191.05     38.86 o 
 -15   5   2      197.39      149.98     12.84 o 
 -14   5   2      232.42      214.13     11.80 o 
 -13   5   2       93.42       82.78      9.85 o 
 -12   5   2      970.62      937.99     19.88 o 
 -11   5   2      789.20      704.15     15.68 o 
 -10   5   2       63.15       66.79      7.42 o 
  -9   5   2       74.77       97.21      7.65 o 
  -8   5   2       54.09       75.06      7.39 o 
  -7   5   2     1115.89     1082.59     12.68 o 
  -6   5   2       35.10       54.77      5.88 o 
  -5   5   2       93.93       74.73      5.97 o 
  -4   5   2      430.98      471.57     10.28 o 
  -3   5   2      372.78      367.59      9.95 o 
  -2   5   2        1.47        5.19     12.99 o 
  -1   5   2      962.01      938.84     21.92 o 
   0   5   2       16.63       -3.48     10.54 o 
   1   5   2     1231.42     1006.42     21.50 o 
   2   5   2        2.92       -9.13     10.34 o 
   3   5   2      429.08      406.83     12.93 o 
   4   5   2      234.30      212.23      9.76 o 
   5   5   2       56.27       38.67     10.42 o 
   6   5   2      249.70      220.30     12.29 o 
   7   5   2      132.06      191.68     12.06 o 
   8   5   2      330.28      363.48     26.87 o 
   9   5   2       55.99       51.67     15.03 o 
  10   5   2       23.78       22.49     16.33 o 
  11   5   2       13.66       38.61     16.55 o 
  12   5   2      575.55      526.16     86.74 o 
  13   5   2       64.78       66.45      6.98 o 
  14   5   2      443.28      431.26     21.85 o 
  15   5   2      140.15      115.52     11.00 o 
  16   5   2      119.94      105.47     10.46 o 
  17   5   2      648.83      592.45     26.09 o 
  18   5   2       26.71       17.44     18.45 o 
  19   5   2      268.25      308.63     23.60 o 
  20   5   2      317.97      303.82     23.94 o 
  21   5   2      459.27      440.19     25.70 o 
  22   5   2      221.29      193.73     23.47 o 
  23   5   2        5.10       -5.35     21.17 o 
  24   5   2      142.52      125.52     23.37 o 
  25   5   2        3.43      -12.40     33.34 o 
  26   5   2        6.18        5.36     34.44 o 
  27   5   2       32.09       77.65     37.62 o 
 -27   6   2       74.81       59.99     29.63 o 
 -26   6   2      171.58      206.12     39.90 o 
 -25   6   2      993.61     1019.05     39.32 o 
 -24   6   2        4.60       13.59     26.82 o 
 -23   6   2      354.23      364.67     28.71 o 
 -22   6   2       37.66       32.08     21.98 o 
 -21   6   2      197.21      192.17     26.08 o 
 -20   6   2      597.57      597.85     32.19 o 
 -19   6   2     1128.86     1171.94     65.74 o 
 -18   6   2       93.73       76.18     17.62 o 
 -17   6   2      229.87      224.35     18.27 o 
 -16   6   2        0.05       -0.52     12.60 o 
 -15   6   2      112.48       87.59     13.57 o 
 -14   6   2       16.30        0.68     11.94 o 
 -13   6   2      443.86      339.71     55.49 o 
 -12   6   2      305.48      281.09     15.47 o 
 -11   6   2     7993.52     8030.79     61.57 o 
 -10   6   2     6998.42     7097.60     78.22 o 
  -9   6   2      575.95      601.89     32.15 o 
  -8   6   2      554.64      543.69     21.37 o 
  -7   6   2     1579.64     1638.62     15.43 o 
  -6   6   2     5024.12     4912.82     61.35 o 
  -5   6   2       18.61       23.76      8.71 o 
  -4   6   2     1896.01     1798.21     19.97 o 
  -3   6   2      808.56      741.63     22.80 o 
  -2   6   2     1277.54     1212.29     27.19 o 
  -1   6   2     1631.52     1573.22     29.59 o 
   0   6   2     1187.22     1165.95     20.67 o 
   1   6   2      312.23      261.53     14.41 o 
   2   6   2      249.17      220.18     14.14 o 
   3   6   2     1079.53     1145.88     20.47 o 
   4   6   2       15.84       17.39      2.66 o 
   5   6   2       83.29       52.44     12.36 o 
   6   6   2      505.18      444.32     15.50 o 
   7   6   2        3.78        7.48     12.02 o 
   8   6   2        6.58       13.17     12.60 o 
   9   6   2     5336.83     5586.89     93.63 o 
  10   6   2       98.63       94.71     14.50 o 
  11   6   2      343.16      315.93     61.53 o 
  12   6   2     4254.54     3604.31    573.31 o 
  13   6   2     8623.53     7561.95    882.25 o 
  14   6   2       27.66       37.13     34.58 o 
  15   6   2      242.92      274.50     27.31 o 
  16   6   2       15.17        3.37     18.48 o 
  17   6   2      164.53      142.88     21.27 o 
  18   6   2        1.95       -0.59     19.03 o 
  19   6   2       17.63        0.10     19.19 o 
  20   6   2      132.53      125.34     21.34 o 
  21   6   2      103.37       86.39     21.66 o 
  22   6   2       20.35       13.53     25.47 o 
  23   6   2       62.40       72.19     23.20 o 
  24   6   2        6.30        6.34     22.09 o 
  25   6   2      139.71      134.85     36.91 o 
 -25   7   2       51.80       47.59     28.83 o 
 -24   7   2        4.65        9.47     25.43 o 
 -23   7   2      120.18      152.68     27.83 o 
 -22   7   2      210.40      190.20     27.38 o 
 -21   7   2      134.75      164.74     28.09 o 
 -20   7   2        6.52       19.49     26.03 o 
 -19   7   2       38.86       37.59     26.31 o 
 -18   7   2       15.97       13.66     35.58 o 
 -17   7   2      175.96      185.72     35.66 o 
 -16   7   2      490.19      454.65     35.29 o 
 -15   7   2       55.52       46.99     33.32 o 
 -14   7   2      473.53      492.56     38.49 o 
 -13   7   2      749.25      807.45     43.16 o 
 -12   7   2       87.95       73.01     28.59 o 
 -11   7   2        1.03       15.33     31.89 o 
 -10   7   2      166.69      163.09     13.03 o 
  -9   7   2      476.53      493.55     36.31 o 
  -8   7   2       62.20       59.02     10.36 o 
  -7   7   2        0.78       -6.97      9.23 o 
  -6   7   2      210.26      216.40     11.73 o 
  -5   7   2      848.07      852.12     16.51 o 
  -4   7   2     1403.05     1391.81     20.00 o 
  -3   7   2       19.12       28.11     10.91 o 
  -2   7   2       46.71       33.62     10.95 o 
  -1   7   2     3537.02     3416.48     44.55 o 
   0   7   2     1307.26     1371.42     32.41 o 
   1   7   2       80.19       59.60     14.37 o 
   2   7   2      269.09      219.41     16.82 o 
   3   7   2      398.59      334.75     24.66 o 
   4   7   2      425.83      436.79      9.83 o 
   5   7   2        6.05       -8.00     13.70 o 
   6   7   2      420.12      342.90     35.03 o 
   7   7   2      237.79      213.58     18.38 o 
   8   7   2      175.01      173.45     18.40 o 
   9   7   2        4.42       61.27     19.53 o 
  10   7   2       56.27      151.59     22.86 o 
  11   7   2       65.01      148.10     20.69 o 
  12   7   2       92.78      152.51     20.01 o 
  13   7   2      283.03      250.28     21.62 o 
  14   7   2       86.20       66.85     18.71 o 
  15   7   2      165.85      176.24     21.66 o 
  16   7   2      339.93      334.13     23.35 o 
  17   7   2      352.49      390.19     24.90 o 
  18   7   2        0.37       11.24     20.34 o 
  19   7   2       29.09       45.02     20.93 o 
  20   7   2      107.33      118.34     22.89 o 
  21   7   2       88.75       72.86     34.31 o 
  22   7   2       51.75       35.81     34.83 o 
  23   7   2        1.92       18.08     32.86 o 
 -23   8   2      179.39      195.30     30.92 o 
 -22   8   2      284.78      330.27     31.84 o 
 -21   8   2      498.05      497.43     33.83 o 
 -20   8   2        1.95        8.71     24.33 o 
 -19   8   2       87.44      104.10     25.31 o 
 -18   8   2       27.02       12.46     22.98 o 
 -17   8   2      253.63      272.48     39.54 o 
 -16   8   2      160.17      166.25     38.97 o 
 -15   8   2      642.26      607.30     42.33 o 
 -14   8   2      221.34      259.64     38.34 o 
 -13   8   2       19.76       39.39     30.96 o 
 -12   8   2       19.59        7.43     32.96 o 
 -11   8   2      335.42      326.90     33.77 o 
 -10   8   2     1244.53     1256.38     50.04 o 
  -9   8   2      321.73      396.26     39.51 o 
  -8   8   2      793.89      763.73     44.34 o 
  -7   8   2      259.11      296.40     24.54 o 
  -6   8   2     3476.55     3355.04     51.50 o 
  -5   8   2      911.27      925.82     30.04 o 
  -4   8   2     1749.33     1651.02     37.04 o 
  -3   8   2      988.52     1012.15     44.20 o 
  -2   8   2     2414.72     2421.54     52.18 o 
  -1   8   2      517.85      503.32     21.11 o 
   0   8   2      663.85      666.25     21.80 o 
   1   8   2     1082.62     1157.70     25.89 o 
   2   8   2      231.85      237.57     18.08 o 
   3   8   2       10.67       16.81     16.23 o 
   4   8   2       99.19      106.91     16.67 o 
   5   8   2      188.04      165.40     16.38 o 
   6   8   2      171.71      176.58     16.84 o 
   7   8   2      461.37      444.91     18.96 o 
   8   8   2      112.76      129.13     16.63 o 
   9   8   2     1165.14     1165.79     24.73 o 
  10   8   2       30.30       38.97     15.59 o 
  11   8   2      700.25      771.12     27.17 o 
  12   8   2      302.56      311.72     22.06 o 
  13   8   2      622.04      581.67     26.69 o 
  14   8   2       31.32       39.58     28.63 o 
  15   8   2        3.54        0.57     34.75 o 
  16   8   2      574.61      582.41     44.26 o 
  17   8   2       74.07      113.21     32.51 o 
  18   8   2      193.65      189.85     37.54 o 
  19   8   2       68.30       28.88     36.04 o 
  20   8   2        1.67      -11.27     36.83 o 
  21   8   2       15.73        9.31     37.69 o 
 -19   9   2       26.14       24.76     26.03 o 
 -18   9   2        0.07        5.41     27.56 o 
 -17   9   2        4.53        5.67     26.17 o 
 -16   9   2       88.40      113.05     27.08 o 
 -15   9   2       17.17       10.75     32.29 o 
 -14   9   2        6.58        7.71     37.65 o 
 -13   9   2        1.83       17.83     29.43 o 
 -12   9   2      163.77      186.48     39.42 o 
 -11   9   2      138.71      137.48     36.06 o 
 -10   9   2       21.91       10.70     27.61 o 
  -9   9   2      489.08      441.87     40.80 o 
  -8   9   2        3.21      -18.51     34.81 o 
  -7   9   2      280.99      329.50     28.82 o 
  -6   9   2      617.93      702.16     32.61 o 
  -5   9   2     1982.06     2035.59     43.09 o 
  -4   9   2      298.14      305.45     24.07 o 
  -3   9   2      469.96      462.76     21.90 o 
  -2   9   2     1595.17     1661.40     30.64 o 
  -1   9   2      696.75      663.86     23.00 o 
   0   9   2      321.24      257.02     19.61 o 
   1   9   2      135.69       75.71     17.88 o 
   2   9   2        1.17      -15.53     15.83 o 
   3   9   2       64.50       50.23     15.88 o 
   4   9   2      292.26      275.94     18.79 o 
   5   9   2      122.07      100.79     17.02 o 
   6   9   2      184.19      182.03     18.26 o 
   7   9   2        1.18       -1.90     23.02 o 
   8   9   2      600.22      576.10     29.38 o 
   9   9   2      187.86      176.87     23.18 o 
  10   9   2      132.98      152.92     23.84 o 
  11   9   2       27.09       33.00     37.09 o 
  12   9   2       59.70       56.46     29.56 o 
  13   9   2        7.23       16.90     37.40 o 
  14   9   2      132.98      124.65     32.70 o 
  15   9   2        7.29      -30.20     39.81 o 
  16   9   2       73.38       53.98     38.71 o 
  17   9   2        1.62        4.83     32.60 o 
  18   9   2        0.80      -19.27     35.87 o 
 -15  10   2        1.87       -7.06     25.28 o 
 -14  10   2        6.35       29.66     26.28 o 
 -13  10   2      172.68      193.64     25.90 o 
 -12  10   2      138.36      175.20     36.15 o 
 -11  10   2      191.15      185.68     39.30 o 
 -10  10   2      209.93      221.69     40.03 o 
  -9  10   2       67.93       97.48     41.70 o 
  -8  10   2      843.57      813.91     52.18 o 
  -7  10   2      195.73      281.67     29.98 o 
  -6  10   2      978.56      979.72     37.33 o 
  -5  10   2      115.63      174.09     26.36 o 
  -4  10   2      370.20      419.20     23.46 o 
  -3  10   2      295.09      320.53     22.03 o 
  -2  10   2        3.60       -4.45     23.57 o 
  -1  10   2      397.87      344.26     27.41 o 
   0  10   2        0.16       -9.74     24.67 o 
   1  10   2       17.50       -6.45     25.09 o 
   2  10   2      226.23      191.08     25.27 o 
   3  10   2        1.92       -8.96     23.81 o 
   4  10   2       39.41       58.27     23.31 o 
   5  10   2        7.23       13.86     22.58 o 
   6  10   2      147.00      143.36     24.51 o 
   7  10   2       24.59       14.32     24.47 o 
   8  10   2       34.14       56.86     26.64 o 
   9  10   2        4.92       30.55     26.47 o 
  10  10   2      119.56      120.71     24.12 o 
  11  10   2      129.37       79.43     42.08 o 
  12  10   2      123.87      138.23     38.85 o 
  13  10   2      196.76      173.70     45.35 o 
  14  10   2      114.38      119.71     38.00 o 
  -8  11   2      106.07       98.02     33.94 o 
  -7  11   2      322.32      255.94     42.48 o 
  -6  11   2      181.46      242.18     29.31 o 
  -5  11   2      220.83      191.60     31.18 o 
  -4  11   2       19.33        1.89     24.99 o 
  -3  11   2      112.88       75.78     27.88 o 
  -2  11   2      133.94      189.22     28.92 o 
  -1  11   2      276.26      247.69     28.82 o 
   0  11   2       10.32      -12.17     27.41 o 
   1  11   2       35.49       24.13     26.95 o 
   2  11   2      317.24      304.07     32.17 o 
   3  11   2       86.98      125.00     28.60 o 
   4  11   2        3.57        2.70     26.38 o 
   5  11   2       28.42       -4.66     27.41 o 
   6  11   2       21.50       18.43     26.80 o 
   7  11   2        1.96       -0.32     24.49 o 
 -32   1   3       92.72       74.06     29.54 o 
 -31   1   3       24.23       27.28     27.55 o 
 -30   1   3       21.18       31.17     30.88 o 
 -29   1   3        2.23       24.89     24.76 o 
 -28   1   3       82.82      106.02     25.73 o 
 -27   1   3      526.60      599.42     32.03 o 
 -26   1   3       30.54       50.76     22.17 o 
 -25   1   3       65.39       57.83     24.30 o 
 -24   1   3       38.10       26.76     21.42 o 
 -23   1   3      146.39      155.66     23.25 o 
 -22   1   3        1.55        6.19     19.67 o 
 -21   1   3     1150.30     1020.86     41.63 o 
 -20   1   3     1743.16     1549.30     49.85 o 
 -19   1   3      343.58      331.14     33.23 o 
 -18   1   3      585.86      590.91     24.79 o 
 -17   1   3     1320.93     1327.01     32.44 o 
 -16   1   3       93.06       55.72     15.97 o 
 -15   1   3     1597.19     1625.86     28.43 o 
 -14   1   3      587.80      622.29     20.17 o 
 -13   1   3      256.42      232.92     15.86 o 
 -12   1   3     1157.40     1218.43     17.96 o 
 -11   1   3     5761.64     5565.65     31.99 o 
 -10   1   3     2082.13     2153.67     39.96 o 
  -9   1   3       41.93       63.73      8.01 o 
  -8   1   3     2180.55     2035.35     15.97 o 
  -7   1   3    30230.40    28200.30    218.53 o 
  -6   1   3        5.98        5.46      6.51 o 
  -5   1   3     5102.64     5329.37     25.10 o 
  -4   1   3    13196.37    12848.55     44.23 o 
  -3   1   3       45.93       50.38      5.91 o 
  -2   1   3     1553.37     1520.69     12.48 o 
  -1   1   3     4636.69     4642.39     17.93 o 
   0   1   3    19007.33    18739.82     52.79 o 
   1   1   3    46255.07    43749.13    197.83 o 
   2   1   3    92117.36    79528.79    974.73 o 
   3   1   3     8885.76     9158.19     20.61 o 
   4   1   3    76549.75    67980.74    566.95 o 
   5   1   3      845.65      780.66      9.33 o 
   6   1   3    12021.42    11603.70     52.46 o 
   7   1   3      678.12      681.03     10.70 o 
   8   1   3     2999.85     2746.30     19.92 o 
   9   1   3     1121.44     1140.77     36.40 o 
  10   1   3       11.25        2.95      7.69 o 
  11   1   3       32.59       46.41      8.36 o 
  12   1   3     1935.83     1759.24     56.51 o 
  13   1   3     2486.85     2491.47     43.86 o 
  14   1   3      283.56      314.08     26.58 o 
  15   1   3      218.06      193.74     29.88 o 
  16   1   3      474.08      525.38     25.61 o 
  17   1   3     1017.32     1063.58     32.74 o 
  18   1   3      274.07      221.07     41.95 o 
  19   1   3      336.12      263.90     32.71 o 
  20   1   3      543.11      473.31     32.93 o 
  21   1   3     2902.27     2715.52     47.19 o 
  22   1   3      265.16      428.42     51.90 o 
  23   1   3     2435.89     2439.01     45.32 o 
  24   1   3      690.13      758.11     33.87 o 
  25   1   3      893.53      871.61     33.98 o 
  26   1   3        1.77       56.74     25.76 o 
  27   1   3      742.78      667.13     32.65 o 
  28   1   3       40.86       53.46     23.92 o 
  29   1   3      173.32      167.11     28.71 o 
 -31   2   3       42.30       52.90     26.89 o 
 -30   2   3        5.55       10.55     23.86 o 
 -29   2   3        5.93       19.03     26.60 o 
 -28   2   3        7.15       26.15     24.66 o 
 -27   2   3        0.01       -0.36     22.81 o 
 -26   2   3       13.08       24.12     22.96 o 
 -25   2   3       19.86       15.79     23.81 o 
 -24   2   3        0.45       -6.82     21.26 o 
 -23   2   3      117.39      146.32     33.50 o 
 -22   2   3       14.84        3.22     21.48 o 
 -21   2   3      146.35      138.56     21.21 o 
 -20   2   3      270.70      252.94     23.59 o 
 -19   2   3      565.37      621.65     31.75 o 
 -18   2   3      757.71      727.30     54.35 o 
 -17   2   3      235.37      226.25     18.63 o 
 -16   2   3      129.36      117.77     16.72 o 
 -15   2   3      871.96      854.11     23.49 o 
 -14   2   3      349.78      381.38     18.84 o 
 -13   2   3      577.39      567.76     14.64 o 
 -12   2   3     1371.20     1610.23     51.35 o 
 -11   2   3     3168.03     3641.90     60.24 o 
 -10   2   3     1110.60     1245.43     17.11 o 
  -9   2   3      406.40      493.41     10.00 o 
  -8   2   3      796.74     1007.83     18.91 o 
  -7   2   3       20.37       34.74      5.94 o 
  -6   2   3     2244.20     2427.32     31.89 o 
  -5   2   3     2765.22     2909.95     23.69 o 
  -4   2   3      585.88      615.03      9.89 o 
  -3   2   3       15.80       19.15      5.04 o 
  -2   2   3     1271.04     1272.34     22.59 o 
  -1   2   3      106.32       97.90      5.74 o 
   0   2   3     3238.15     3256.08     19.48 o 
   1   2   3     6509.81     6759.40     20.99 o 
   2   2   3      202.57      195.35      4.09 o 
   3   2   3     9282.87     9168.92     44.24 o 
   4   2   3     1822.60     1874.65     10.57 o 
   5   2   3      109.70       95.47      4.58 o 
   6   2   3      281.31      282.36      5.54 o 
   7   2   3     4039.60     4207.27     33.46 o 
   8   2   3      771.28      809.03      8.89 o 
   9   2   3     1313.77     1456.04     18.26 o 
  10   2   3     1074.34     1051.12     32.84 o 
  11   2   3    10152.86    10093.86    140.18 o 
  12   2   3     1790.59     1673.72     72.53 o 
  13   2   3      791.02      692.93     39.18 o 
  14   2   3       89.86       84.71     10.55 o 
  15   2   3      517.53      485.94     10.21 o 
  16   2   3      698.46      649.68     16.18 o 
  17   2   3      340.21      317.48     13.82 o 
  18   2   3      382.67      343.31     20.26 o 
  19   2   3      212.28      176.75     14.10 o 
  20   2   3       62.74       47.59     11.64 o 
  21   2   3      216.64      224.38     36.80 o 
  22   2   3       74.12       56.18     23.03 o 
  23   2   3       71.35       69.08     22.61 o 
  24   2   3      319.39      366.38     28.78 o 
  25   2   3      204.21      242.61     26.49 o 
  26   2   3        4.08       16.11     23.41 o 
  27   2   3       13.89       31.29     26.56 o 
  28   2   3       13.03       -9.74     29.30 o 
  29   2   3       20.74       14.93     35.47 o 
 -31   3   3       15.07        0.39     24.97 o 
 -30   3   3       36.52       34.20     23.90 o 
 -29   3   3      175.11      187.28     26.86 o 
 -28   3   3       21.75       33.05     27.39 o 
 -27   3   3      169.21      171.01     34.81 o 
 -26   3   3      101.14       81.14     22.90 o 
 -25   3   3      264.36      252.57     24.97 o 
 -24   3   3       92.45       83.89     23.36 o 
 -23   3   3      333.90      322.18     26.20 o 
 -22   3   3      241.61      213.27     23.25 o 
 -21   3   3      608.31      697.60     29.09 o 
 -20   3   3     2134.86     2030.75    132.62 o 
 -19   3   3      447.38      485.22     42.57 o 
 -18   3   3     1045.27     1000.62     35.56 o 
 -17   3   3      408.64      430.22     21.57 o 
 -16   3   3      586.65      608.05     22.95 o 
 -15   3   3     1044.55      950.58     24.77 o 
 -14   3   3      674.85      654.53     15.60 o 
 -13   3   3     9103.47     9374.64     97.69 o 
 -12   3   3      106.31      111.22     10.88 o 
 -11   3   3     1348.04     1371.13     16.95 o 
 -10   3   3     3618.34     4060.29     24.93 o 
  -9   3   3     1803.67     1686.53     14.23 o 
  -8   3   3      425.83      459.84      7.83 o 
  -7   3   3     1662.62     1649.89     23.25 o 
  -6   3   3     1839.53     1994.68     30.08 o 
  -5   3   3      723.29      761.44     30.39 o 
  -4   3   3      765.03      809.46     29.28 o 
  -3   3   3     1624.84     1674.04     67.51 o 
  -2   3   3     4160.16     3966.47     57.71 o 
  -1   3   3       22.07        9.32      3.93 o 
   0   3   3     6517.90     6720.05     48.76 o 
   1   3   3      335.78      330.47      5.19 o 
   2   3   3       63.22       65.78      5.79 o 
   3   3   3     5193.10     5545.54     24.44 o 
   4   3   3    10669.13    10078.63     67.48 o 
   5   3   3       10.63        7.16      6.65 o 
   6   3   3     3654.54     3334.80     24.47 o 
   7   3   3     1777.93     1834.52     19.14 o 
   8   3   3    16105.47    16108.82    122.84 o 
   9   3   3       80.60       67.63      6.62 o 
  10   3   3     4966.09     5063.11     22.84 o 
  11   3   3     2953.30     2975.27     18.07 o 
  12   3   3     3064.81     3047.87     22.23 o 
  13   3   3      164.81      179.26      7.87 o 
  14   3   3       19.62       26.38      6.83 o 
  15   3   3      769.63      762.16     17.98 o 
  16   3   3     1033.64     1031.84     22.50 o 
  17   3   3        0.88        1.87     12.02 o 
  18   3   3      158.30      120.61     13.58 o 
  19   3   3     1304.56     1227.24     29.84 o 
  20   3   3      228.14      186.02     19.16 o 
  21   3   3     1154.05     1152.50     24.62 o 
  22   3   3      130.49      166.63     16.38 o 
  23   3   3     1675.30     1652.74     36.96 o 
  24   3   3      500.64      548.49     27.86 o 
  25   3   3     1181.11     1191.37     56.30 o 
  26   3   3       41.14      111.05     46.32 o 
  27   3   3      180.98      169.11     38.44 o 
  28   3   3        0.03       -1.47     40.31 o 
 -30   4   3       20.62       20.09     42.52 o 
 -29   4   3       62.27       97.96     46.43 o 
 -28   4   3        2.14       -4.51     23.24 o 
 -27   4   3       65.43       50.36     22.74 o 
 -26   4   3      179.26      171.47     25.18 o 
 -25   4   3       68.42      100.85     24.05 o 
 -24   4   3      437.49      466.22     29.03 o 
 -23   4   3      199.13      200.66     24.71 o 
 -22   4   3      403.77      417.80     55.19 o 
 -21   4   3        1.67       11.56     22.96 o 
 -20   4   3      482.55      502.27     26.58 o 
 -19   4   3      265.33      219.42     22.62 o 
 -18   4   3     1196.94     1215.46     39.28 o 
 -17   4   3       89.05       78.43     19.33 o 
 -16   4   3      539.12      493.69     22.81 o 
 -15   4   3       68.27       87.08     10.84 o 
 -14   4   3     1525.91     1539.59     23.62 o 
 -13   4   3      237.61      207.25     11.19 o 
 -12   4   3     2046.57     1951.49     45.20 o 
 -11   4   3       83.92       89.18      8.84 o 
 -10   4   3      379.73      465.44     12.07 o 
  -9   4   3      151.98      170.38      7.85 o 
  -8   4   3      847.52     1058.16     11.79 o 
  -7   4   3      132.81      161.11     12.55 o 
  -6   4   3     2387.55     2802.06     28.01 o 
  -5   4   3     2734.23     3149.31     24.65 o 
  -4   4   3     5987.24     6076.67     43.39 o 
  -3   4   3     2038.11     2238.94     42.21 o 
  -2   4   3       16.48        7.41      4.40 o 
  -1   4   3      160.86      179.61      6.53 o 
   0   4   3     2764.16     2737.63     23.75 o 
   1   4   3     1463.88     1495.47     25.53 o 
   2   4   3    12501.25    12703.39     41.17 o 
   3   4   3       70.26       91.01      8.50 o 
   4   4   3     3882.96     4098.25     32.24 o 
   5   4   3       69.25       94.90      9.63 o 
   6   4   3     1491.84     1597.42     16.07 o 
   7   4   3     6028.92     6388.80     36.26 o 
   8   4   3     2540.32     2619.20     31.70 o 
   9   4   3     1357.47     1516.62     19.74 o 
  10   4   3      374.80      365.86     12.22 o 
  11   4   3     3763.59     3634.84     58.62 o 
  12   4   3      430.49      483.81      9.84 o 
  13   4   3       36.28       31.32      7.05 o 
  14   4   3        0.29       -1.88      7.16 o 
  15   4   3      127.77      111.13      8.45 o 
  16   4   3      124.50      116.85     11.70 o 
  17   4   3      280.35      219.39     13.81 o 
  18   4   3      118.84      107.98     16.34 o 
  19   4   3       12.05       11.71     12.13 o 
  20   4   3        6.87       14.42     19.42 o 
  21   4   3       74.30       73.63     20.48 o 
  22   4   3        0.43       11.73     20.36 o 
  23   4   3       17.01        3.33     40.24 o 
  24   4   3        0.63      -11.73     38.32 o 
  25   4   3        0.73       -2.04     34.66 o 
  26   4   3      345.75      324.07     44.15 o 
  27   4   3       99.14      113.32     43.61 o 
 -29   5   3        1.40        6.50     26.91 o 
 -28   5   3       13.00       20.16     27.90 o 
 -27   5   3       22.23        3.14     24.30 o 
 -26   5   3       37.13       58.30     24.99 o 
 -25   5   3      546.25      568.01     32.79 o 
 -24   5   3      168.21      192.64     23.83 o 
 -23   5   3      661.08      647.99     34.17 o 
 -22   5   3       13.00        7.45     19.76 o 
 -21   5   3      749.97      723.40     28.52 o 
 -20   5   3      171.79      177.02     21.82 o 
 -19   5   3        4.43      -15.59     17.86 o 
 -18   5   3       48.32       32.80     19.11 o 
 -17   5   3     1032.65      984.11     27.93 o 
 -16   5   3      893.74      831.04     26.79 o 
 -15   5   3      751.37      786.01     25.27 o 
 -14   5   3        3.85      -12.70     12.70 o 
 -13   5   3     1015.71     1093.23     20.08 o 
 -12   5   3       75.56       61.82      9.55 o 
 -11   5   3     1318.78     1308.46     15.11 o 
 -10   5   3        5.05        4.63      4.90 o 
  -9   5   3        0.89        2.46      5.97 o 
  -8   5   3      765.97      718.87     29.66 o 
  -7   5   3       90.30      126.64     15.01 o 
  -6   5   3     1234.24     1362.40     25.11 o 
  -5   5   3      279.37      302.69     13.10 o 
  -4   5   3     3243.04     3009.12     39.97 o 
  -3   5   3     1180.03     1279.85     13.04 o 
  -2   5   3       94.68       88.74      6.50 o 
  -1   5   3       14.37       22.33      6.21 o 
   0   5   3     5871.85     6294.09     45.41 o 
   1   5   3      958.80     1010.50     17.87 o 
   2   5   3     1258.01     1087.82     16.14 o 
   3   5   3       94.09       92.13      9.43 o 
   4   5   3     2900.85     3057.83     36.34 o 
   5   5   3      755.89      683.75     16.60 o 
   6   5   3     6283.54     6279.29     66.82 o 
   7   5   3       79.92       85.80     12.42 o 
   8   5   3     3208.46     3091.55     45.21 o 
   9   5   3      187.46      171.10     18.84 o 
  10   5   3     5846.71     5772.03     46.14 o 
  11   5   3        0.00       10.56     16.08 o 
  12   5   3      318.58      260.13     19.06 o 
  13   5   3        7.10        3.34      4.06 o 
  14   5   3      583.48      555.47     23.86 o 
  15   5   3      189.79      199.47     20.39 o 
  16   5   3        4.07       -6.19     19.05 o 
  17   5   3      302.21      251.15     21.49 o 
  18   5   3       24.25       13.32     18.69 o 
  19   5   3     1021.68      992.17     46.99 o 
  20   5   3       26.10       21.53     19.79 o 
  21   5   3       21.00        9.00     19.77 o 
  22   5   3       11.73        9.45     20.52 o 
  23   5   3      638.65      596.09     29.22 o 
  24   5   3       15.19       19.18     36.42 o 
  25   5   3       84.78       65.21     39.05 o 
  26   5   3       15.85        9.49     38.77 o 
 -27   6   3        3.27       -3.18     28.37 o 
 -26   6   3        1.68       -9.66     27.26 o 
 -25   6   3      250.84      291.61     31.75 o 
 -24   6   3      140.81      143.83     27.15 o 
 -23   6   3       64.40       72.87     24.72 o 
 -22   6   3      375.51      378.61     33.50 o 
 -21   6   3       16.24       24.54     25.52 o 
 -20   6   3        0.62        1.90     23.87 o 
 -19   6   3       93.10      121.66     27.27 o 
 -18   6   3      193.24      219.70     26.49 o 
 -17   6   3       50.35       24.55     23.14 o 
 -16   6   3       20.65        0.38     21.38 o 
 -15   6   3        0.35      -16.47     19.76 o 
 -14   6   3      489.50      482.33     28.06 o 
 -13   6   3       85.51       70.47     19.83 o 
 -12   6   3      265.53      242.06     11.73 o 
 -11   6   3      233.43      213.93     22.90 o 
 -10   6   3      251.60      261.89     57.77 o 
  -9   6   3      196.59      185.86     58.07 o 
  -8   6   3      248.43      236.64     12.83 o 
  -7   6   3      130.62      143.31      5.48 o 
  -6   6   3      444.41      534.59     26.88 o 
  -5   6   3       19.23       25.04      4.75 o 
  -4   6   3      390.11      394.50      8.54 o 
  -3   6   3     1496.41     1543.25     18.30 o 
  -2   6   3     1431.79     1456.83     21.44 o 
  -1   6   3     4719.36     4812.51     37.40 o 
   0   6   3      382.34      442.53     12.55 o 
   1   6   3      272.71      253.93      8.18 o 
   2   6   3       57.00       54.39      5.29 o 
   3   6   3      675.53      623.33     17.15 o 
   4   6   3       33.38       18.93     12.38 o 
   5   6   3       80.53       76.39     15.31 o 
   6   6   3        7.10       -5.58     12.17 o 
   7   6   3      131.42      133.57     13.59 o 
   8   6   3       37.98       28.70     13.12 o 
   9   6   3     1523.54     1526.38     29.53 o 
  10   6   3        0.30        3.05     13.14 o 
  11   6   3      248.82      214.56     26.57 o 
  12   6   3      305.53      283.09     41.18 o 
  13   6   3      848.75      865.18     47.49 o 
  14   6   3        5.70        9.60     19.45 o 
  15   6   3       34.21       22.16     18.60 o 
  16   6   3       20.83       20.85     20.06 o 
  17   6   3       39.30       28.23     19.15 o 
  18   6   3        4.95        4.86     19.34 o 
  19   6   3       96.21       93.91     20.70 o 
  20   6   3       32.43       27.15     22.04 o 
  21   6   3        1.27        0.39     20.82 o 
  22   6   3      116.49      129.57     22.85 o 
  23   6   3       20.15        2.33     21.72 o 
  24   6   3       84.84       66.88     37.19 o 
  25   6   3       77.78       48.69     37.28 o 
 -25   7   3       63.71       61.16     30.41 o 
 -24   7   3       94.60       85.26     25.99 o 
 -23   7   3        3.33       10.59     25.06 o 
 -22   7   3       43.04       44.59     27.62 o 
 -21   7   3       20.80       20.07     26.78 o 
 -20   7   3      110.63      119.09     25.88 o 
 -19   7   3        6.90       11.47     25.98 o 
 -18   7   3      142.52      158.88     26.25 o 
 -17   7   3      245.74      238.83     26.18 o 
 -16   7   3        2.75        5.18     21.26 o 
 -15   7   3       29.50       44.23     22.43 o 
 -14   7   3      181.75      184.61     23.43 o 
 -13   7   3      320.01      338.69     25.39 o 
 -12   7   3      677.07      590.37     26.65 o 
 -11   7   3      776.92      845.63     30.20 o 
 -10   7   3     1615.79     1314.43    250.57 o 
  -9   7   3       48.92       86.87     29.65 o 
  -8   7   3      454.95      432.17     34.57 o 
  -7   7   3       95.94       98.01     30.33 o 
  -6   7   3       28.88       28.38      5.63 o 
  -5   7   3        1.23        3.03      6.01 o 
  -4   7   3       36.00       30.11      7.42 o 
  -3   7   3      761.80      721.38     19.43 o 
  -2   7   3        1.56        4.77      8.24 o 
  -1   7   3      430.19      353.89     27.00 o 
   0   7   3      155.02      160.24     12.44 o 
   1   7   3      532.50      569.85     14.32 o 
   2   7   3      402.75      364.99     14.77 o 
   3   7   3      119.73      104.52     15.90 o 
   4   7   3     4378.72     4211.24     59.55 o 
   5   7   3       90.05       76.05     16.27 o 
   6   7   3     3135.59     2980.67     47.33 o 
   7   7   3      710.68      788.12     31.56 o 
   8   7   3     3957.49     3826.64     72.32 o 
   9   7   3      226.51      358.10     23.77 o 
  10   7   3     6880.85     7179.35     49.15 o 
  11   7   3      905.45     1054.21     25.95 o 
  12   7   3      451.86      498.95     52.22 o 
  13   7   3      117.09      103.97     21.44 o 
  14   7   3       23.35       40.94     19.04 o 
  15   7   3       26.81       11.47     20.58 o 
  16   7   3       68.43       56.00     20.73 o 
  17   7   3       27.53       20.16     20.65 o 
  18   7   3      103.33      110.10     23.21 o 
  19   7   3        4.79        2.77     21.97 o 
  20   7   3       48.81       88.01     22.93 o 
  21   7   3      107.40      129.52     24.67 o 
  22   7   3      184.69      179.34     36.75 o 
  23   7   3       80.88       75.86     32.72 o 
 -23   8   3        0.64       25.96     30.18 o 
 -22   8   3      438.09      511.28     34.22 o 
 -21   8   3      201.97      256.05     38.13 o 
 -20   8   3      380.67      397.81     58.01 o 
 -19   8   3        0.73        0.70     23.77 o 
 -18   8   3        8.93       -4.23     26.10 o 
 -17   8   3      161.06      199.29     27.68 o 
 -16   8   3      140.43      159.95     25.94 o 
 -15   8   3       58.47       40.29     22.82 o 
 -14   8   3       16.62       28.98     23.82 o 
 -13   8   3      129.64      115.41     22.02 o 
 -12   8   3       48.06       53.70     21.76 o 
 -11   8   3      270.56      254.22     25.03 o 
 -10   8   3      499.84      479.66     32.22 o 
  -9   8   3      521.12      460.53     24.39 o 
  -8   8   3      968.67      842.78     28.67 o 
  -7   8   3      209.17      210.08     20.42 o 
  -6   8   3      858.97      929.29     23.67 o 
  -5   8   3      170.93      142.25     17.71 o 
  -4   8   3        8.05        8.97     14.37 o 
  -3   8   3      239.81      203.13     16.41 o 
  -2   8   3        1.81       14.10     11.18 o 
  -1   8   3      141.50      118.99     13.07 o 
   0   8   3      421.09      431.31     19.80 o 
   1   8   3      475.93      435.93     20.26 o 
   2   8   3      699.82      629.99     21.74 o 
   3   8   3      138.60      127.25     15.92 o 
   4   8   3        0.42      -15.67     16.08 o 
   5   8   3      202.90      206.03     17.84 o 
   6   8   3      598.45      579.15     21.35 o 
   7   8   3      756.57      872.26     23.56 o 
   8   8   3       54.63       46.92     16.79 o 
   9   8   3      448.57      470.69     20.08 o 
  10   8   3        3.02       -6.61     15.14 o 
  11   8   3       35.50       57.96     16.17 o 
  12   8   3      176.30      176.29     22.77 o 
  13   8   3        4.24        7.38     19.79 o 
  14   8   3        6.91        9.74     21.08 o 
  15   8   3        0.01        1.82     20.72 o 
  16   8   3       90.43       91.97     33.11 o 
  17   8   3        0.01       23.14     36.03 o 
  18   8   3       19.40       23.07     35.56 o 
  19   8   3       23.42       12.02     35.49 o 
  20   8   3      112.39      118.98     36.94 o 
 -19   9   3       66.78       48.15     27.08 o 
 -18   9   3      295.04      297.57     37.53 o 
 -17   9   3        4.38       -6.13     22.19 o 
 -16   9   3       87.96       96.80     27.17 o 
 -15   9   3       10.90       27.85     24.47 o 
 -14   9   3      232.49      225.03     25.96 o 
 -13   9   3      172.71      224.51     27.76 o 
 -12   9   3       25.32       14.14     21.94 o 
 -11   9   3      195.30      254.92     25.16 o 
 -10   9   3      264.20      287.43     26.06 o 
  -9   9   3       39.25       32.50     21.57 o 
  -8   9   3       61.26       48.34     20.99 o 
  -7   9   3        0.04        0.73     19.17 o 
  -6   9   3       22.28       31.93     23.31 o 
  -5   9   3      165.67      173.03     25.69 o 
  -4   9   3       29.68       17.90     18.31 o 
  -3   9   3       11.73        6.98     15.77 o 
  -2   9   3        0.68        4.66     17.75 o 
  -1   9   3      173.08      161.38     17.52 o 
   0   9   3      273.37      271.19     20.38 o 
   1   9   3      167.61      157.34     18.95 o 
   2   9   3      378.26      413.85     20.12 o 
   3   9   3      366.13      350.04     21.43 o 
   4   9   3        6.65       -6.81     16.74 o 
   5   9   3       41.45       44.88     16.79 o 
   6   9   3       46.88       50.59     17.60 o 
   7   9   3      196.03      173.80     18.46 o 
   8   9   3       50.73       65.11     16.76 o 
   9   9   3        0.11        4.63     20.71 o 
  10   9   3      175.65      201.95     24.54 o 
  11   9   3       32.50       59.78     22.28 o 
  12   9   3      359.23      311.32     39.36 o 
  13   9   3       89.78       87.41     38.64 o 
  14   9   3      218.01      207.48     40.74 o 
  15   9   3       37.89       36.46     35.41 o 
  16   9   3       81.10       18.36     40.76 o 
  17   9   3       39.28      -11.26     40.04 o 
 -15  10   3       14.72       14.14     24.85 o 
 -14  10   3      152.33      219.46     29.63 o 
 -13  10   3      261.09      329.83     45.43 o 
 -12  10   3       10.41       26.53     40.02 o 
 -11  10   3       50.91       86.40     34.42 o 
 -10  10   3      151.05      209.60     43.19 o 
  -9  10   3        9.52       15.34     39.68 o 
  -8  10   3      261.15      299.56     41.73 o 
  -7  10   3       24.96       24.01     33.50 o 
  -6  10   3       99.29       91.56     26.06 o 
  -5  10   3       83.21       97.52     19.35 o 
  -4  10   3       58.33       75.47     20.02 o 
  -3  10   3       29.12       56.41     19.16 o 
  -2  10   3       27.84       40.10     18.12 o 
  -1  10   3       24.08        0.71     18.97 o 
   0  10   3        0.00       -1.98     18.06 o 
   1  10   3      330.10      344.36     27.46 o 
   2  10   3      259.08      240.60     25.72 o 
   3  10   3       69.14       66.16     24.82 o 
   4  10   3        1.57        8.76     25.32 o 
   5  10   3     1324.59     1447.54     40.40 o 
   6  10   3      155.52      184.91     26.54 o 
   7  10   3        0.01        0.49     22.04 o 
   8  10   3        9.42       16.21     23.95 o 
   9  10   3      662.65      730.91     34.26 o 
  10  10   3        8.46        9.66     24.53 o 
  11  10   3       79.70       81.04     40.78 o 
  12  10   3       39.83       11.02     39.82 o 
  13  10   3      268.91      301.86     46.74 o 
  -8  11   3        0.30      -17.38     34.04 o 
  -7  11   3       52.34       49.57     35.82 o 
  -6  11   3      228.03      174.52     40.34 o 
  -5  11   3      245.08      225.98     31.15 o 
  -4  11   3       20.82        6.05     23.54 o 
  -3  11   3        3.48       -7.91     26.62 o 
  -2  11   3      237.36      276.46     32.46 o 
  -1  11   3       72.62       48.22     28.06 o 
   0  11   3       20.44       16.76     22.86 o 
   1  11   3        5.61        2.51     26.84 o 
   2  11   3       15.92       14.22     23.99 o 
   3  11   3       51.69       22.34     25.99 o 
   4  11   3       31.91       35.69     24.73 o 
   5  11   3       41.66       28.05     21.66 o 
   6  11   3       59.12       43.51     23.91 o 
 -32   0   4      350.38      468.41     48.30 o 
 -31   0   4       44.59       97.89     41.69 o 
 -30   0   4      488.84      680.36     46.28 o 
 -29   0   4      532.88      719.99     51.91 o 
 -28   0   4       21.68       17.81     31.70 o 
 -27   0   4        9.41       16.90     36.37 o 
 -26   0   4       40.62       49.82     31.96 o 
 -25   0   4      120.32      104.08     33.46 o 
 -24   0   4        0.04       -8.44     32.61 o 
 -23   0   4       99.65       84.28     31.43 o 
 -22   0   4     1510.63     1339.24     48.01 o 
 -21   0   4      504.08      525.34     36.92 o 
 -20   0   4       37.41       77.41     28.78 o 
 -19   0   4      724.18      648.33     34.80 o 
 -18   0   4     1183.26     1139.74     42.15 o 
 -17   0   4     5490.95     5582.65     74.34 o 
 -16   0   4      157.51       95.83     22.22 o 
 -15   0   4      141.73      107.97     23.71 o 
 -14   0   4     1117.31     1307.35     36.59 o 
 -13   0   4     5417.64     5619.04     64.06 o 
 -12   0   4    15517.30    16617.09    102.33 o 
 -11   0   4    32176.65    31372.77    132.98 o 
 -10   0   4    36662.83    36369.18    137.39 o 
  -9   0   4    28573.14    27845.39    115.30 o 
  -8   0   4     2053.78     1642.94    231.58 o 
  -7   0   4     7861.54     7680.36     77.34 o 
  -6   0   4    29611.41    28469.57     73.48 o 
  -5   0   4    55956.53    52488.05    238.19 o 
  -4   0   4    31319.78    30687.39    312.64 o 
  -3   0   4    16773.97    16164.23     76.62 o 
  -2   0   4    29700.78    28381.30    222.33 o 
  -1   0   4     1309.92     1290.21     25.05 o 
   0   0   4    81066.76    74620.88   1406.14 o 
   1   0   4    88788.27    81759.30    448.86 o 
   2   0   4    57303.07    54277.07    655.60 o 
   3   0   4    48709.58    45476.27    146.61 o 
   4   0   4     2351.13     2564.97     49.24 o 
   5   0   4     9095.49     9084.58     26.36 o 
   6   0   4     3565.81     3316.94    114.64 o 
   7   0   4     6280.80     5877.59     58.31 o 
   8   0   4     1388.29     1309.50     34.69 o 
   9   0   4       35.07       28.22     21.33 o 
  10   0   4        1.31       -0.78     12.18 o 
  11   0   4     2300.45     2187.24     77.54 o 
  12   0   4      167.74      143.36      5.74 o 
  13   0   4      787.05      742.94     28.31 o 
  14   0   4       13.33       20.60     18.84 o 
  15   0   4     1402.12     1400.61     53.62 o 
  16   0   4      350.06      297.73     51.90 o 
  17   0   4     1745.36     1549.90    104.95 o 
  18   0   4     2862.86     2818.71    188.85 o 
  19   0   4     3320.13     3503.68     75.96 o 
  20   0   4      876.76      792.43     50.44 o 
  21   0   4      121.03      197.83     41.97 o 
  22   0   4      782.45      866.89     54.31 o 
  23   0   4     1004.38      948.97     50.17 o 
  24   0   4      106.20       46.48     42.78 o 
  25   0   4      147.79       65.29     43.03 o 
  26   0   4      137.54      122.16     25.75 o 
  27   0   4        0.04        8.49     35.19 o 
  28   0   4        0.01      -12.70     34.41 o 
  29   0   4        1.00      -11.02     37.32 o 
 -32   1   4        2.33      -24.22     24.22 o 
 -31   1   4       11.14        4.30     28.73 o 
 -30   1   4        8.25        3.45     24.65 o 
 -29   1   4       34.95       21.43     24.67 o 
 -28   1   4      139.64      127.09     26.79 o 
 -27   1   4        2.00       11.30     21.66 o 
 -26   1   4      197.49      200.94     26.94 o 
 -25   1   4        0.08       -0.94     20.93 o 
 -24   1   4        0.21      -11.94     21.57 o 
 -23   1   4      181.89      111.08     21.50 o 
 -22   1   4       69.95       76.86     19.79 o 
 -21   1   4       22.89       25.61     21.19 o 
 -20   1   4      828.52      783.75     29.40 o 
 -19   1   4      696.71      665.88     27.32 o 
 -18   1   4     3275.74     3283.50     42.80 o 
 -17   1   4      273.48      279.90     21.12 o 
 -16   1   4      243.97      212.86     19.10 o 
 -15   1   4      362.79      375.46     19.01 o 
 -14   1   4      226.67      248.84     19.78 o 
 -13   1   4     1143.71     1066.02     35.17 o 
 -12   1   4      222.42      227.90     12.92 o 
 -11   1   4     3867.02     3884.48    129.32 o 
 -10   1   4     2272.08     2269.02     49.86 o 
  -9   1   4      548.90      577.64     16.80 o 
  -8   1   4     1487.54     1329.89     21.50 o 
  -7   1   4     3253.93     2975.86     38.56 o 
  -6   1   4     1065.42     1187.21     23.55 o 
  -5   1   4       11.66        3.18      6.25 o 
  -4   1   4     5689.66     5700.11     28.91 o 
  -3   1   4      291.59      289.67      6.79 o 
  -2   1   4     4117.23     4154.78     43.13 o 
  -1   1   4     1133.83     1175.78      9.22 o 
   0   1   4    45775.92    43533.32    135.65 o 
   1   1   4        6.23       16.91      5.42 o 
   2   1   4     9241.78     9606.47     68.56 o 
   3   1   4     2696.50     2779.60     21.91 o 
   4   1   4    23329.32    24546.22    174.79 o 
   5   1   4     1256.09     1316.31     15.84 o 
   6   1   4     9243.15     9575.63     85.38 o 
   7   1   4        7.73       16.53      6.31 o 
   8   1   4     2182.29     2244.29     18.98 o 
   9   1   4       69.37       67.78     11.09 o 
  10   1   4     6433.31     6145.77     37.03 o 
  11   1   4      248.28      234.67     17.60 o 
  12   1   4       32.80       29.91      7.72 o 
  13   1   4      558.92      493.71     25.64 o 
  14   1   4       51.47       42.36      9.63 o 
  15   1   4       35.55       28.43     12.68 o 
  16   1   4       74.78       83.44     10.53 o 
  17   1   4        0.00        1.12      9.97 o 
  18   1   4      202.23      184.08     12.95 o 
  19   1   4      109.35      104.17     12.54 o 
  20   1   4        4.15       -0.66     23.26 o 
  21   1   4      146.73      141.39     29.30 o 
  22   1   4       87.15      178.25     34.71 o 
  23   1   4       20.37       58.05     21.99 o 
  24   1   4       33.15       69.26     24.73 o 
  25   1   4       35.67       42.59     25.86 o 
  26   1   4       11.90       26.27     22.99 o 
  27   1   4      178.50      116.05     27.52 o 
  28   1   4        0.05        4.58     20.90 o 
  29   1   4       10.64       27.57     25.06 o 
 -31   2   4      374.03      374.67     31.68 o 
 -30   2   4      132.39      194.26     27.44 o 
 -29   2   4       19.08       61.68     27.23 o 
 -28   2   4      898.94      982.49     79.49 o 
 -27   2   4      213.58      215.53     25.42 o 
 -26   2   4      410.06      386.66     28.93 o 
 -25   2   4      115.66      125.89     23.00 o 
 -24   2   4      184.85      159.25     24.57 o 
 -23   2   4      194.10      137.17     25.34 o 
 -22   2   4       13.19       14.48     21.20 o 
 -21   2   4     1359.63     1330.46     34.13 o 
 -20   2   4      170.19      182.55     21.38 o 
 -19   2   4      613.25      584.11     25.83 o 
 -18   2   4      971.56      902.68     26.98 o 
 -17   2   4      403.16      356.68     20.24 o 
 -16   2   4       51.67       75.54     16.64 o 
 -15   2   4     2511.15     2545.90     35.34 o 
 -14   2   4     1989.13     1936.14     43.25 o 
 -13   2   4     3446.50     3463.20     52.53 o 
 -12   2   4     3221.97     3079.22     62.16 o 
 -11   2   4     1977.14     1823.05     19.78 o 
 -10   2   4       20.17       31.85      9.70 o 
  -9   2   4    15401.15    15716.88    122.36 o 
  -8   2   4     8651.59     8706.13    117.75 o 
  -7   2   4     9641.48     9315.33     54.48 o 
  -6   2   4      334.18      310.63      8.76 o 
  -5   2   4     2575.59     2512.52     19.44 o 
  -4   2   4     7217.25     7052.06     24.89 o 
  -3   2   4     2355.87     2227.57     29.34 o 
  -2   2   4       60.53       79.66      3.94 o 
  -1   2   4     8428.78     8697.72     19.09 o 
   0   2   4        0.57        8.94      3.72 o 
   1   2   4      513.44      458.94      8.39 o 
   2   2   4      397.11      422.52      6.13 o 
   3   2   4     1449.93     1608.82     18.91 o 
   4   2   4      233.40      207.40      5.65 o 
   5   2   4       90.06       86.95      4.78 o 
   6   2   4     1449.27     1456.77     19.27 o 
   7   2   4     5984.61     5824.26     56.67 o 
   8   2   4      140.71      131.11      8.65 o 
   9   2   4     2781.21     3026.12     35.90 o 
  10   2   4     3803.12     3543.75     39.64 o 
  11   2   4       11.11        9.63     10.18 o 
  12   2   4     1941.71     1870.35     45.33 o 
  13   2   4       85.94       83.10     11.29 o 
  14   2   4      249.44      180.46     22.41 o 
  15   2   4     1609.78     1541.99     35.92 o 
  16   2   4        6.53       11.89     11.36 o 
  17   2   4      408.06      385.85     15.85 o 
  18   2   4      643.06      590.72     30.43 o 
  19   2   4      330.86      338.95     29.60 o 
  20   2   4      714.39      714.16     29.21 o 
  21   2   4     1118.66     1178.84     54.25 o 
  22   2   4      422.48      456.51     27.50 o 
  23   2   4       34.41       36.05     23.57 o 
  24   2   4      713.17      687.13     32.03 o 
  25   2   4       17.15       29.87     23.25 o 
  26   2   4      541.14      584.90     35.15 o 
  27   2   4       47.14       53.94     36.78 o 
  28   2   4       50.16       56.69     44.51 o 
 -31   3   4      199.59      235.38     63.78 o 
 -30   3   4       45.01       60.09     25.44 o 
 -29   3   4       14.34       18.26     24.01 o 
 -28   3   4       54.04       62.57     25.63 o 
 -27   3   4      236.68      234.90     26.83 o 
 -26   3   4       47.87       33.49     23.11 o 
 -25   3   4      243.33      267.14     26.71 o 
 -24   3   4      278.62      294.15     24.75 o 
 -23   3   4      371.68      357.03     27.36 o 
 -22   3   4       25.60       14.81     20.32 o 
 -21   3   4      855.02      781.44     30.88 o 
 -20   3   4        9.50        8.64     19.92 o 
 -19   3   4      931.47      938.19     29.88 o 
 -18   3   4     1181.47     1069.08     30.24 o 
 -17   3   4      152.31      145.62     18.90 o 
 -16   3   4      938.31      957.71     26.04 o 
 -15   3   4      331.94      294.51     36.69 o 
 -14   3   4      553.49      538.33     15.09 o 
 -13   3   4     1725.99     1625.56     43.90 o 
 -12   3   4     1615.72     1453.29     18.92 o 
 -11   3   4      112.39       69.26      8.93 o 
 -10   3   4      147.01      177.97      8.90 o 
  -9   3   4      191.23      161.47      7.55 o 
  -8   3   4      659.49      732.64     10.36 o 
  -7   3   4      493.67      597.02     23.73 o 
  -6   3   4      109.55      116.06     10.76 o 
  -5   3   4       34.00       20.54      8.08 o 
  -4   3   4       45.51       80.74      9.26 o 
  -3   3   4      186.02      184.04     13.06 o 
  -2   3   4     1983.06     1973.82     16.40 o 
  -1   3   4      238.92      255.57      4.84 o 
   0   3   4     2622.24     2587.53     23.90 o 
   1   3   4      251.90      261.81      4.69 o 
   2   3   4      310.72      381.12      5.89 o 
   3   3   4      427.38      383.17     11.61 o 
   4   3   4    15315.87    15206.43    138.43 o 
   5   3   4       55.73       45.22      4.26 o 
   6   3   4      321.80      374.12     10.19 o 
   7   3   4     3580.75     3792.93     22.60 o 
   8   3   4     1553.03     1698.73     28.41 o 
   9   3   4        4.29       -0.65     11.47 o 
  10   3   4       19.52       12.14     12.36 o 
  11   3   4      408.48      461.82     16.73 o 
  12   3   4      104.76       88.66     13.33 o 
  13   3   4       66.75       96.48     13.80 o 
  14   3   4       45.09       45.96     11.15 o 
  15   3   4       18.67        0.54     11.60 o 
  16   3   4       88.63      109.77     12.15 o 
  17   3   4        9.84        5.97     12.52 o 
  18   3   4     1030.38     1012.90     39.75 o 
  19   3   4       17.46       19.76     11.30 o 
  20   3   4        8.35       -2.42     12.53 o 
  21   3   4       78.62       79.79     15.19 o 
  22   3   4        4.23       13.77     21.00 o 
  23   3   4        1.86       11.42     42.73 o 
  24   3   4      363.15      315.98     43.37 o 
  25   3   4      102.29      139.61     45.45 o 
  26   3   4       10.47       61.02     43.95 o 
  27   3   4        8.22       28.65     36.59 o 
  28   3   4       12.25       -3.59     43.99 o 
 -30   4   4      269.37      234.82     43.53 o 
 -29   4   4      528.31      588.15     44.27 o 
 -28   4   4      217.15      278.09     28.25 o 
 -27   4   4      198.85      226.62     27.00 o 
 -26   4   4      437.48      487.55     30.39 o 
 -25   4   4       14.68        5.79     22.38 o 
 -24   4   4      229.57      241.93     25.66 o 
 -23   4   4      887.05     1012.18     40.93 o 
 -22   4   4      606.29      530.71     27.72 o 
 -21   4   4      326.05      357.06     26.44 o 
 -20   4   4        0.08        8.46     21.05 o 
 -19   4   4     1352.01     1305.96     67.58 o 
 -18   4   4       77.15       94.27     21.73 o 
 -17   4   4     4583.95     4396.42     64.83 o 
 -16   4   4     4532.59     4382.75    172.08 o 
 -15   4   4     2159.04     2041.51     63.55 o 
 -14   4   4      822.42      872.03     33.76 o 
 -13   4   4     1626.46     1460.08     24.15 o 
 -12   4   4      600.79      563.07     12.22 o 
 -11   4   4     5289.56     5204.01    113.23 o 
 -10   4   4       19.80       31.24      5.61 o 
  -9   4   4      264.45      270.68     24.22 o 
  -8   4   4       58.32       88.73     19.31 o 
  -7   4   4     1227.41     1275.45     31.95 o 
  -6   4   4     3992.86     4311.26     50.81 o 
  -5   4   4      830.48      781.87     23.99 o 
  -4   4   4      443.35      391.68     18.12 o 
  -3   4   4        5.34       17.25     11.76 o 
  -2   4   4     2312.44     2405.43     28.95 o 
  -1   4   4      268.04      276.03      6.54 o 
   0   4   4       50.96       48.04      5.34 o 
   1   4   4     2229.93     2419.97     22.72 o 
   2   4   4        1.71        3.71      7.73 o 
   3   4   4     5643.35     5670.55     90.37 o 
   4   4   4     1295.64     1324.71     17.28 o 
   5   4   4      223.40      238.62     11.56 o 
   6   4   4      800.22      842.64     24.08 o 
   7   4   4        0.07        1.33     10.07 o 
   8   4   4     2877.27     2935.98     27.37 o 
   9   4   4      713.12      736.56     27.06 o 
  10   4   4        7.85        4.24      4.63 o 
  11   4   4        1.26        2.94      6.05 o 
  12   4   4      608.72      581.32     12.84 o 
  13   4   4     2126.31     1879.55     45.86 o 
  14   4   4       20.32       14.65      9.29 o 
  15   4   4       13.16        7.80      9.75 o 
  16   4   4        0.22        4.02     10.33 o 
  17   4   4     1950.07     1760.76     76.09 o 
  18   4   4      394.65      332.99     21.63 o 
  19   4   4     1046.99     1032.83     29.16 o 
  20   4   4       92.57       86.18     30.36 o 
  21   4   4      286.64      270.28     23.13 o 
  22   4   4       11.01        2.91     39.73 o 
  23   4   4      348.52      355.56     47.28 o 
  24   4   4      135.68      155.44     41.29 o 
  25   4   4       81.06       69.49     39.58 o 
  26   4   4       93.43       87.63     43.80 o 
  27   4   4        4.15       33.21     41.91 o 
 -29   5   4       56.23       97.21     29.11 o 
 -28   5   4        8.60      -16.94     44.29 o 
 -27   5   4      388.22      380.75     44.45 o 
 -26   5   4      204.15      184.95     43.87 o 
 -25   5   4        1.49       15.87     22.93 o 
 -24   5   4       21.69       35.33     20.83 o 
 -23   5   4       35.07       33.58     21.56 o 
 -22   5   4      167.03      132.18     22.53 o 
 -21   5   4       10.76       19.95     20.98 o 
 -20   5   4       10.90       -4.32     20.03 o 
 -19   5   4      544.62      505.99     25.62 o 
 -18   5   4      100.80       87.26     19.66 o 
 -17   5   4      942.04      892.20     29.20 o 
 -16   5   4      148.90      176.92     21.97 o 
 -15   5   4     4387.05     4121.16     74.89 o 
 -14   5   4      677.45      746.90     41.45 o 
 -13   5   4      388.41      348.41     21.07 o 
 -12   5   4      527.04      475.37     30.63 o 
 -11   5   4       14.06       10.68      4.67 o 
 -10   5   4       44.13       49.48     22.75 o 
  -9   5   4      891.99      883.88     33.56 o 
  -8   5   4      654.22      564.70     20.60 o 
  -7   5   4     1183.72     1197.07     25.22 o 
  -6   5   4     4691.33     4960.90    185.21 o 
  -5   5   4      177.05      183.82     13.97 o 
  -4   5   4      153.54      209.87     13.73 o 
  -3   5   4        3.63       10.88      9.24 o 
  -2   5   4       57.26       37.65      5.04 o 
  -1   5   4     1417.16     1430.04     14.59 o 
   0   5   4     5941.03     6037.14     28.79 o 
   1   5   4      154.08      139.48      6.01 o 
   2   5   4     1744.12     1850.40     18.44 o 
   3   5   4      233.53      267.80     10.98 o 
   4   5   4       44.07        1.13     12.08 o 
   5   5   4       85.65       87.42     12.50 o 
   6   5   4      413.39      405.36     15.03 o 
   7   5   4        0.06       -3.43     11.45 o 
   8   5   4      496.44      462.13     15.43 o 
   9   5   4     1048.63     1038.99     19.06 o 
  10   5   4      162.82      146.53     12.79 o 
  11   5   4     1343.07     1404.50     63.65 o 
  12   5   4      170.24      187.44     20.54 o 
  13   5   4      264.91      289.99     21.02 o 
  14   5   4        0.02       -0.10     17.65 o 
  15   5   4      237.93      203.75     20.83 o 
  16   5   4      371.66      322.74     22.61 o 
  17   5   4        7.27       -5.20     19.49 o 
  18   5   4       83.58       74.56     20.89 o 
  19   5   4       31.55       21.80     20.62 o 
  20   5   4       18.12       18.77     22.93 o 
  21   5   4       18.65       38.86     21.15 o 
  22   5   4       11.71       38.73     37.75 o 
  23   5   4      355.80      306.32     44.26 o 
  24   5   4       19.79        3.97     42.08 o 
  25   5   4       63.26       37.13     42.01 o 
  26   5   4       17.35       -6.92     40.74 o 
 -27   6   4      440.28      504.16     34.74 o 
 -26   6   4      102.02       73.37     29.94 o 
 -25   6   4        0.15        6.35     23.92 o 
 -24   6   4      100.59      100.11     28.86 o 
 -23   6   4      155.08      202.36     29.25 o 
 -22   6   4      284.49      251.53     25.80 o 
 -21   6   4        9.87       24.13     24.99 o 
 -20   6   4      201.06      179.68     25.36 o 
 -19   6   4       88.50      125.17     27.09 o 
 -18   6   4      121.58      136.87     24.32 o 
 -17   6   4      178.61      186.74     25.30 o 
 -16   6   4       63.84       55.05     21.32 o 
 -15   6   4      446.12      458.12     26.16 o 
 -14   6   4     1233.90     1209.52     38.64 o 
 -13   6   4      565.67      555.50     26.58 o 
 -12   6   4       20.12       22.57     22.35 o 
 -11   6   4        0.04        8.22     20.14 o 
 -10   6   4     1700.95     1603.71    242.46 o 
  -9   6   4     7896.65     7160.64   1164.10 o 
  -8   6   4     1417.61     1276.67    199.57 o 
  -7   6   4       82.16      115.73     16.76 o 
  -6   6   4      174.21      187.37     16.81 o 
  -5   6   4     2532.77     2663.58    100.77 o 
  -4   6   4       23.61       15.24     11.55 o 
  -3   6   4        7.21        1.74      2.93 o 
  -2   6   4        4.57        9.02      5.66 o 
  -1   6   4      641.28      559.46     22.67 o 
   0   6   4       26.25       29.99      6.47 o 
   1   6   4     2403.82     2477.21     29.55 o 
   2   6   4      226.13      233.95     11.44 o 
   3   6   4        3.98        1.16     12.94 o 
   4   6   4      137.88      132.57     13.58 o 
   5   6   4     2573.69     2476.20     65.10 o 
   6   6   4       19.34       11.30     12.91 o 
   7   6   4     1583.31     1498.72     28.64 o 
   8   6   4        7.07        7.48     12.96 o 
   9   6   4       14.52       15.06     12.91 o 
  10   6   4        1.25        3.81     13.65 o 
  11   6   4     1157.37     1136.36     26.46 o 
  12   6   4      892.00      937.66     29.00 o 
  13   6   4      901.95      968.22     29.16 o 
  14   6   4      277.09      275.26     22.10 o 
  15   6   4      211.96      193.71     22.59 o 
  16   6   4      435.39      421.14     25.68 o 
  17   6   4      762.37      734.99     39.57 o 
  18   6   4      134.31      116.45     22.72 o 
  19   6   4       51.94       41.70     22.41 o 
  20   6   4       14.50       15.16     21.87 o 
  21   6   4      219.14      263.01     28.74 o 
  22   6   4       46.57       55.03     22.58 o 
  23   6   4        9.05       -3.60     37.73 o 
  24   6   4        4.14        8.34     39.82 o 
 -25   7   4        6.89       -3.27     28.30 o 
 -24   7   4       33.94       41.33     27.69 o 
 -23   7   4        5.25        0.49     27.61 o 
 -22   7   4       16.26       10.09     22.44 o 
 -21   7   4       12.92       24.86     24.99 o 
 -20   7   4        0.05       -0.89     23.00 o 
 -19   7   4       91.91       84.06     25.16 o 
 -18   7   4      300.73      289.92     25.86 o 
 -17   7   4      549.80      553.53     31.24 o 
 -16   7   4      416.04      436.46     29.30 o 
 -15   7   4       52.42       66.71     22.36 o 
 -14   7   4      510.76      497.08     26.76 o 
 -13   7   4     1137.94     1158.53     34.67 o 
 -12   7   4     1206.09     1273.85     34.04 o 
 -11   7   4      566.09      509.84     26.25 o 
 -10   7   4      831.04      664.33    107.87 o 
  -9   7   4     1054.56      849.70    161.38 o 
  -8   7   4        8.94        9.83     18.11 o 
  -7   7   4      279.20      250.02     55.60 o 
  -6   7   4     2690.51     2210.06    332.07 o 
  -5   7   4      153.84      159.48     15.57 o 
  -4   7   4        0.07       -9.93     14.25 o 
  -3   7   4        1.62       -1.08      5.68 o 
  -2   7   4      860.41      764.64     13.47 o 
  -1   7   4      190.84      187.87     11.89 o 
   0   7   4      352.62      348.71     12.06 o 
   1   7   4        3.44       12.45      7.23 o 
   2   7   4     1628.70     1672.83     62.52 o 
   3   7   4        3.41        8.96     16.07 o 
   4   7   4     1742.48     1714.25     34.37 o 
   5   7   4      304.81      274.02     18.76 o 
   6   7   4      100.00       55.31     16.86 o 
   7   7   4       36.19        4.94     16.71 o 
   8   7   4        6.59      -16.11     16.11 o 
   9   7   4      933.72      927.74     27.21 o 
  10   7   4      544.47      628.03     20.68 o 
  11   7   4      428.10      481.51     22.82 o 
  12   7   4       22.32       66.50     21.30 o 
  13   7   4       14.87       28.09     21.33 o 
  14   7   4        8.14       16.43     26.23 o 
  15   7   4       58.13       47.67     22.18 o 
  16   7   4      834.62      888.35     32.23 o 
  17   7   4        2.96       26.50     21.79 o 
  18   7   4      183.50      194.47     24.09 o 
  19   7   4       39.22       29.87     22.18 o 
  20   7   4      355.43      377.35     27.92 o 
  21   7   4      214.58      279.25     26.41 o 
  22   7   4        0.29        3.57     23.15 o 
 -23   8   4       43.79       53.67     27.26 o 
 -22   8   4       25.42       58.00     29.13 o 
 -21   8   4        8.86       12.95     27.91 o 
 -20   8   4       84.66       69.38     28.00 o 
 -19   8   4      134.90      167.79     27.67 o 
 -18   8   4      223.83      252.68     27.84 o 
 -17   8   4      273.09      300.67     27.11 o 
 -16   8   4        2.10       24.40     25.43 o 
 -15   8   4      144.57      142.43     26.32 o 
 -14   8   4       19.93       41.28     22.67 o 
 -13   8   4      171.16      226.81     27.52 o 
 -12   8   4       80.15       73.90     21.89 o 
 -11   8   4      623.94      599.49     27.68 o 
 -10   8   4       16.04       20.13     21.53 o 
  -9   8   4      122.88       95.32     21.98 o 
  -8   8   4        4.68       -3.59     20.15 o 
  -7   8   4        2.67       -6.79     18.56 o 
  -6   8   4      473.62      498.25     23.57 o 
  -5   8   4      443.66      475.27     19.22 o 
  -4   8   4       11.07       -2.89     11.75 o 
  -3   8   4      374.17      380.54     20.08 o 
  -2   8   4      225.93      260.40     19.10 o 
  -1   8   4      321.57      332.67     19.54 o 
   0   8   4       14.50       18.91     17.49 o 
   1   8   4      433.55      396.45     20.48 o 
   2   8   4       26.32       46.81     17.79 o 
   3   8   4       14.14        5.46     16.24 o 
   4   8   4       38.82       23.41     16.06 o 
   5   8   4       92.76      101.37     16.61 o 
   6   8   4       38.20       27.68     15.60 o 
   7   8   4      276.82      263.72     18.15 o 
   8   8   4      128.50      131.86     17.03 o 
   9   8   4        0.94        1.33     15.77 o 
  10   8   4       12.95       19.74     16.39 o 
  11   8   4      804.94      781.24     27.03 o 
  12   8   4       70.97       61.85     22.74 o 
  13   8   4      107.49      127.55     23.25 o 
  14   8   4      123.84      140.40     24.90 o 
  15   8   4      202.83      155.67     31.75 o 
  16   8   4       66.73       73.66     25.03 o 
  17   8   4      150.80      166.79     26.54 o 
  18   8   4       50.77       -0.66     36.36 o 
  19   8   4       93.74       76.46     35.42 o 
  20   8   4       22.33       45.19     33.01 o 
 -19   9   4      219.89      271.42     31.90 o 
 -18   9   4       49.06       44.08     28.89 o 
 -17   9   4       83.70       73.94     26.39 o 
 -16   9   4       18.26       28.54     22.66 o 
 -15   9   4        2.65        6.16     25.73 o 
 -14   9   4      596.84      672.55     32.93 o 
 -13   9   4      133.46      146.80     26.27 o 
 -12   9   4        0.21       -2.01     21.66 o 
 -11   9   4        3.57        4.82     22.76 o 
 -10   9   4      677.49      732.92     54.84 o 
  -9   9   4      417.28      391.84     25.18 o 
  -8   9   4      105.30      100.33     19.87 o 
  -7   9   4      368.90      328.51     34.53 o 
  -6   9   4      572.71      548.33     37.63 o 
  -5   9   4       95.34       99.45     18.90 o 
  -4   9   4      125.71      161.02     18.93 o 
  -3   9   4      190.61      169.95     19.62 o 
  -2   9   4       30.58       16.84     16.85 o 
  -1   9   4       90.72       56.34     17.88 o 
   0   9   4      142.48      127.54     19.39 o 
   1   9   4       15.57       18.72     17.10 o 
   2   9   4      367.10      374.04     20.09 o 
   3   9   4       77.36       65.59     17.53 o 
   4   9   4        1.14      -10.47     17.01 o 
   5   9   4      177.74      181.51     19.55 o 
   6   9   4      283.76      339.50     20.59 o 
   7   9   4       64.89       50.30     16.59 o 
   8   9   4       30.33       33.49     16.39 o 
   9   9   4       28.44       51.51     17.29 o 
  10   9   4       11.63       26.86     16.98 o 
  11   9   4       19.25        6.62     20.26 o 
  12   9   4        6.17        9.54     38.48 o 
  13   9   4       89.63       72.34     33.41 o 
  14   9   4       12.91        5.99     40.51 o 
  15   9   4       74.84       27.69     39.02 o 
  16   9   4      132.95       78.47     35.13 o 
 -15  10   4      225.58      209.57     43.45 o 
 -14  10   4       61.23       77.25     37.67 o 
 -13  10   4       52.62       90.90     43.64 o 
 -12  10   4        6.41       23.26     39.47 o 
 -11  10   4      275.69      269.14     40.04 o 
 -10  10   4        0.01       -3.20     39.38 o 
  -9  10   4      288.18      404.58     45.40 o 
  -8  10   4        1.68       -3.22     35.15 o 
  -7  10   4       57.91       82.19     34.28 o 
  -6  10   4        0.20      -12.02     21.55 o 
  -5  10   4       17.76       10.92     23.02 o 
  -4  10   4      318.28      314.83     22.17 o 
  -3  10   4       12.77       52.17     20.43 o 
  -2  10   4      212.55      198.53     20.22 o 
  -1  10   4        1.00       -5.09     18.22 o 
   0  10   4       74.22       71.31     18.98 o 
   1  10   4        2.90        6.39     19.49 o 
   2  10   4        6.37      -10.60     19.39 o 
   3  10   4        0.72      -10.71     23.97 o 
   4  10   4      119.75      126.16     25.81 o 
   5  10   4       42.60       40.76     24.70 o 
   6  10   4       11.47       17.04     23.82 o 
   7  10   4       26.26       25.50     24.48 o 
   8  10   4        2.15       14.37     24.14 o 
   9  10   4      629.32      659.07     33.15 o 
  10  10   4       21.77        9.98     36.99 o 
  11  10   4      349.93      347.48     45.88 o 
  12  10   4       11.59       34.44     40.30 o 
  -7  11   4       10.66       -6.76     36.09 o 
  -6  11   4      286.02      337.78     41.42 o 
  -5  11   4       35.19       42.08     36.00 o 
  -4  11   4       26.13       37.89     38.32 o 
  -3  11   4        0.52      -20.48     28.21 o 
  -2  11   4       58.61       77.55     29.89 o 
  -1  11   4        0.67        0.00     25.41 o 
   0  11   4       32.01        8.33     27.48 o 
   1  11   4       13.42       -7.31     24.20 o 
   2  11   4        8.24        0.33     26.01 o 
   3  11   4       48.52       44.87     25.19 o 
   4  11   4       37.98       45.45     25.64 o 
 -32   1   5        0.31        5.77     28.59 o 
 -31   1   5        0.08        0.80     26.80 o 
 -30   1   5       12.77       17.84     25.75 o 
 -29   1   5        6.57       30.11     26.33 o 
 -28   1   5      118.08      145.41     28.35 o 
 -27   1   5      403.05      410.35     29.15 o 
 -26   1   5        0.07       18.30     21.31 o 
 -25   1   5      454.89      372.42     27.66 o 
 -24   1   5       41.82       47.48     22.26 o 
 -23   1   5      585.36      537.25     26.78 o 
 -22   1   5      365.63      310.89     23.26 o 
 -21   1   5      934.44      905.73     45.27 o 
 -20   1   5       76.72      112.00     21.16 o 
 -19   1   5     2634.50     2516.68     85.85 o 
 -18   1   5       77.75       93.84     20.70 o 
 -17   1   5     1013.83     1031.33     29.01 o 
 -16   1   5      390.41      382.91     20.31 o 
 -15   1   5     2310.93     2190.86     33.30 o 
 -14   1   5      116.75      132.86     15.52 o 
 -13   1   5      312.04      254.46     16.75 o 
 -12   1   5     2400.32     2274.01     45.37 o 
 -11   1   5     2097.77     2012.48     42.24 o 
 -10   1   5     3833.46     4165.97    110.77 o 
  -9   1   5       31.35       35.40     12.63 o 
  -8   1   5      182.56      243.14     13.20 o 
  -7   1   5     3833.43     4028.09     53.52 o 
  -6   1   5        9.17       45.40      6.58 o 
  -5   1   5        0.70        1.43      5.93 o 
  -4   1   5     7835.08     7388.31     55.69 o 
  -3   1   5      449.82      492.60      8.40 o 
  -2   1   5     6702.84     6176.44     34.02 o 
  -1   1   5     3430.35     3424.65     24.02 o 
   0   1   5    13027.52    12169.01     95.46 o 
   1   1   5       75.40       72.25      7.18 o 
   2   1   5    14404.40    13619.29    184.54 o 
   3   1   5      775.68      859.35     12.19 o 
   4   1   5     1524.07     1331.56     14.25 o 
   5   1   5       23.70       12.51      7.35 o 
   6   1   5      545.53      549.78     17.88 o 
   7   1   5     1098.82     1002.61     13.99 o 
   8   1   5     6668.29     6742.11     82.70 o 
   9   1   5     1022.68     1060.01     26.58 o 
  10   1   5      146.89      192.11     31.00 o 
  11   1   5      230.14      190.43     32.47 o 
  12   1   5      383.03      411.60     28.55 o 
  13   1   5      439.98      407.66     12.31 o 
  14   1   5      192.73      198.23     17.25 o 
  15   1   5      420.91      417.58     18.57 o 
  16   1   5      100.70       84.27     15.04 o 
  17   1   5      819.33      713.74     20.95 o 
  18   1   5        4.90        8.26     24.77 o 
  19   1   5     1453.06     1452.68     40.11 o 
  20   1   5       19.38       49.07     29.52 o 
  21   1   5      253.71      237.91     29.24 o 
  22   1   5      558.53      570.16     45.28 o 
  23   1   5      884.94      949.36     56.82 o 
  24   1   5       34.81       38.62     29.10 o 
  25   1   5       37.85       28.79     25.07 o 
  26   1   5       63.96       70.40     26.16 o 
  27   1   5       24.61        2.04     25.47 o 
  28   1   5       17.42        0.39     24.48 o 
 -31   2   5       37.07      101.42     30.54 o 
 -30   2   5       29.54       42.87     26.87 o 
 -29   2   5       43.11       28.69     26.07 o 
 -28   2   5        0.04        1.09     22.78 o 
 -27   2   5       75.35       49.09     24.27 o 
 -26   2   5        0.84        6.24     21.13 o 
 -25   2   5       29.78       13.80     22.69 o 
 -24   2   5       34.45       27.18     21.56 o 
 -23   2   5       59.89       54.03     22.28 o 
 -22   2   5      138.39      146.94     23.43 o 
 -21   2   5      199.23      221.98     24.46 o 
 -20   2   5       15.45        3.80     20.59 o 
 -19   2   5        1.40        6.63     20.15 o 
 -18   2   5        5.23       16.95     19.57 o 
 -17   2   5       13.80       38.16     19.19 o 
 -16   2   5        7.79       27.83     18.13 o 
 -15   2   5        2.53       11.03     14.96 o 
 -14   2   5      111.84       95.33     11.50 o 
 -13   2   5     2749.99     2793.48     63.99 o 
 -12   2   5        2.33        3.11      8.82 o 
 -11   2   5     6161.18     6447.62     81.29 o 
 -10   2   5     6986.52     7659.45     71.94 o 
  -9   2   5     2318.51     2220.80     27.85 o 
  -8   2   5      178.59      170.80     18.80 o 
  -7   2   5    10613.96    10868.20     53.41 o 
  -6   2   5      879.99      987.24     11.70 o 
  -5   2   5       32.03       44.32      6.19 o 
  -4   2   5      148.93      137.52      6.70 o 
  -3   2   5     2840.88     2980.63     36.59 o 
  -2   2   5      764.99      769.29      7.64 o 
  -1   2   5     2010.73     2053.72     13.00 o 
   0   2   5       20.20       26.16      5.23 o 
   1   2   5     3841.04     4011.43     17.51 o 
   2   2   5     1803.66     1775.47     20.64 o 
   3   2   5     2288.80     2363.89     29.48 o 
   4   2   5      888.66      998.20     11.62 o 
   5   2   5     7485.68     7932.47     64.31 o 
   6   2   5     2654.05     2615.21     36.77 o 
   7   2   5     3207.50     3238.70     33.00 o 
   8   2   5      861.43      865.12     35.15 o 
   9   2   5     3226.86     3184.76     35.56 o 
  10   2   5       11.39        0.32      9.93 o 
  11   2   5      646.95      609.01     24.15 o 
  12   2   5      896.29      918.83     28.94 o 
  13   2   5       41.70       38.52     11.97 o 
  14   2   5     3076.58     3015.86     43.90 o 
  15   2   5      549.72      582.58     29.72 o 
  16   2   5       17.14       -5.83     18.69 o 
  17   2   5       47.25       39.21     11.54 o 
  18   2   5        2.17       -2.60     11.21 o 
  19   2   5       32.92        8.13     23.88 o 
  20   2   5      264.94      222.80     42.24 o 
  21   2   5       12.83       31.17     27.96 o 
  22   2   5      126.09       88.21     22.84 o 
  23   2   5       10.76      -13.37     23.26 o 
  24   2   5       15.54      -13.80     24.58 o 
  25   2   5        2.80       -5.04     36.97 o 
  26   2   5        5.32       -7.67     43.53 o 
  27   2   5        6.00       -5.80     43.32 o 
  28   2   5       13.41       -2.28     43.29 o 
 -31   3   5       86.42       78.30     28.16 o 
 -30   3   5       11.86       19.57     26.76 o 
 -29   3   5        2.98       10.50     25.69 o 
 -28   3   5        7.44       -2.80     26.80 o 
 -27   3   5      117.54      136.88     26.15 o 
 -26   3   5      585.47      610.99     43.17 o 
 -25   3   5       57.60       70.28     23.03 o 
 -24   3   5      140.65      111.99     25.46 o 
 -23   3   5       56.05       46.11     25.55 o 
 -22   3   5       55.41      102.98     23.85 o 
 -21   3   5     3626.83     3643.38     50.86 o 
 -20   3   5       43.20      100.20     23.98 o 
 -19   3   5     1956.50     1997.88     38.48 o 
 -18   3   5      232.29      264.68     24.89 o 
 -17   3   5     3933.17     3730.20     46.16 o 
 -16   3   5      430.59      446.26     23.29 o 
 -15   3   5     1810.62     1824.84     23.65 o 
 -14   3   5      222.37      241.61     12.54 o 
 -13   3   5     3801.16     3936.97     30.98 o 
 -12   3   5     3485.86     3675.23     27.42 o 
 -11   3   5     1315.52     1384.53     17.32 o 
 -10   3   5     1439.30     1548.54     16.74 o 
  -9   3   5     1009.66     1234.60     21.13 o 
  -8   3   5     4894.74     5172.75     56.25 o 
  -7   3   5        0.15        3.56      2.73 o 
  -6   3   5     4155.57     4308.92     33.94 o 
  -5   3   5        6.43        9.37      9.56 o 
  -4   3   5    14650.11    14156.10    105.39 o 
  -3   3   5     2309.54     2449.59     13.08 o 
  -2   3   5     3687.26     3613.71     14.62 o 
  -1   3   5      493.65      474.63      8.19 o 
   0   3   5     6408.56     6421.17     40.94 o 
   1   3   5     1706.74     1633.11     18.26 o 
   2   3   5     1348.85     1222.29     15.05 o 
   3   3   5     1363.78     1406.14     15.33 o 
   4   3   5     4981.09     4854.92     44.73 o 
   5   3   5       34.31       34.32      5.33 o 
   6   3   5      540.30      566.87     10.69 o 
   7   3   5        2.26       -1.32      6.83 o 
   8   3   5        1.22        1.23      6.14 o 
   9   3   5      113.14      122.57      6.97 o 
  10   3   5     2412.84     2523.98     50.42 o 
  11   3   5     1596.20     1681.57     44.22 o 
  12   3   5      717.39      749.34     19.29 o 
  13   3   5      642.82      683.25     19.90 o 
  14   3   5     1604.06     1558.79     33.50 o 
  15   3   5      270.43      247.49     16.90 o 
  16   3   5      128.13      107.89     15.75 o 
  17   3   5      816.05      804.02     25.32 o 
  18   3   5      224.93      204.01     33.17 o 
  19   3   5      386.99      373.58     22.43 o 
  20   3   5      170.96      159.85     20.56 o 
  21   3   5      271.67      286.19     45.44 o 
  22   3   5      201.91      170.39     46.11 o 
  23   3   5       82.86       62.65     46.07 o 
  24   3   5       10.71       10.57     40.21 o 
  25   3   5        8.81        7.14     40.04 o 
  26   3   5      108.20      109.40     46.43 o 
  27   3   5        0.09      -11.55     40.28 o 
 -30   4   5      122.65      157.27     26.95 o 
 -29   4   5        0.33       32.70     27.27 o 
 -28   4   5      133.85      144.65     30.08 o 
 -27   4   5        0.06       25.53     25.15 o 
 -26   4   5      636.60      608.71     32.18 o 
 -25   4   5       40.73       45.69     23.71 o 
 -24   4   5        2.28       -7.59     22.22 o 
 -23   4   5      189.42      195.58     25.47 o 
 -22   4   5      181.03      196.56     23.91 o 
 -21   4   5       15.58        3.68     22.89 o 
 -20   4   5      331.87      358.65     26.94 o 
 -19   4   5     1377.88     1294.69     49.38 o 
 -18   4   5     1137.83     1035.67     30.55 o 
 -17   4   5     1195.52     1150.83     31.30 o 
 -16   4   5        5.80       21.24     11.92 o 
 -15   4   5     1535.28     1305.80     44.67 o 
 -14   4   5     1490.97     1445.25     38.93 o 
 -13   4   5      119.65      123.46      9.67 o 
 -12   4   5     1535.26     1509.91     73.80 o 
 -11   4   5      489.92      437.60     48.21 o 
 -10   4   5     1172.58     1212.52     35.94 o 
  -9   4   5       15.19       17.23     19.08 o 
  -8   4   5      895.25      906.56     29.58 o 
  -7   4   5      312.57      324.92     21.31 o 
  -6   4   5     1695.57     1644.49     32.65 o 
  -5   4   5     1071.63     1113.52     26.75 o 
  -4   4   5     2084.82     2203.20     32.90 o 
  -3   4   5      118.35      134.80     13.73 o 
  -2   4   5       58.92       55.90      5.43 o 
  -1   4   5    11796.79    12549.83     67.77 o 
   0   4   5      232.43      277.68      7.25 o 
   1   4   5        2.80        1.17      7.64 o 
   2   4   5     1169.03     1237.35     15.90 o 
   3   4   5     3280.63     3198.52     52.26 o 
   4   4   5     4244.10     4357.63     32.78 o 
   5   4   5      158.59      169.63     11.27 o 
   6   4   5        5.78        7.92     10.04 o 
   7   4   5      226.15      266.96     11.69 o 
   8   4   5      480.15      566.30     15.12 o 
   9   4   5        1.14       -1.08      2.99 o 
  10   4   5      356.79      355.05      8.02 o 
  11   4   5      152.80      120.30      8.43 o 
  12   4   5      342.52      300.54     15.71 o 
  13   4   5        1.32       -0.50      9.36 o 
  14   4   5      183.62      191.42     13.32 o 
  15   4   5        5.33       -1.78      9.90 o 
  16   4   5      690.29      613.43     49.05 o 
  17   4   5       20.68       17.82     16.99 o 
  18   4   5        1.58       -5.97     18.03 o 
  19   4   5      106.48       90.17     19.71 o 
  20   4   5       67.13       42.72     25.17 o 
  21   4   5        0.87      -30.19     40.36 o 
  22   4   5       16.15       33.09     42.51 o 
  23   4   5       66.55       49.69     43.25 o 
  24   4   5        1.41      -30.89     43.05 o 
  25   4   5       46.72       48.00     39.32 o 
  26   4   5       26.91        2.82     39.93 o 
 -28   5   5        1.23       16.63     44.42 o 
 -27   5   5      143.10      129.33     40.21 o 
 -26   5   5       11.02       20.12     24.23 o 
 -25   5   5      676.60      574.60     29.15 o 
 -24   5   5      201.79      211.28     25.65 o 
 -23   5   5      198.18      211.18     23.64 o 
 -22   5   5      194.77      177.91     36.02 o 
 -21   5   5      946.56      930.73     32.27 o 
 -20   5   5      360.44      358.06     24.31 o 
 -19   5   5      391.60      390.00     25.33 o 
 -18   5   5       41.40       24.93     20.91 o 
 -17   5   5      259.38      257.66     23.04 o 
 -16   5   5     1177.18     1085.34     48.06 o 
 -15   5   5       70.56       88.73     31.31 o 
 -14   5   5      574.00      549.85     37.31 o 
 -13   5   5      663.58      672.05     50.16 o 
 -12   5   5       28.90       52.39     24.74 o 
 -11   5   5        1.13       -2.69     23.93 o 
 -10   5   5       85.24       87.50     23.11 o 
  -9   5   5      589.69      600.34     29.18 o 
  -8   5   5      407.52      442.08     26.32 o 
  -7   5   5        2.95        5.86     17.96 o 
  -6   5   5     3624.95     3970.90     51.29 o 
  -5   5   5        3.31       13.04     12.09 o 
  -4   5   5       35.92       48.94     11.76 o 
  -3   5   5       19.45       31.48     11.09 o 
  -2   5   5     5857.51     5686.54     71.17 o 
  -1   5   5       43.16       31.56      5.88 o 
   0   5   5      806.40      703.92     19.80 o 
   1   5   5      973.02      970.42     10.29 o 
   2   5   5    11178.76    10686.05     87.46 o 
   3   5   5      171.86      165.12     10.82 o 
   4   5   5     3615.20     3727.95     31.48 o 
   5   5   5     4024.19     4131.41     76.15 o 
   6   5   5     5555.20     5507.26     74.62 o 
   7   5   5        0.04       -3.03     11.72 o 
   8   5   5       85.20       90.84     11.99 o 
   9   5   5      549.06      530.53     15.36 o 
  10   5   5      162.22      145.92     12.24 o 
  11   5   5       62.97       56.42     18.71 o 
  12   5   5       22.17       13.38     18.39 o 
  13   5   5      833.05      694.43    154.53 o 
  14   5   5       93.98       63.53     17.85 o 
  15   5   5      462.77      461.20     24.54 o 
  16   5   5        3.07       -6.19     20.60 o 
  17   5   5      660.82      653.39     27.45 o 
  18   5   5        6.18        9.26     20.55 o 
  19   5   5      367.22      372.02     25.48 o 
  20   5   5       40.14       36.86     20.70 o 
  21   5   5      112.29       95.44     38.10 o 
  22   5   5       23.81       42.04     36.54 o 
  23   5   5        4.72        5.60     37.37 o 
  24   5   5       22.62        1.04     39.90 o 
  25   5   5       23.91       27.73     44.17 o 
 -27   6   5      120.31      181.00     32.11 o 
 -26   6   5       62.05       46.56     26.49 o 
 -25   6   5        0.01      -10.58     27.96 o 
 -24   6   5       32.28       41.00     24.34 o 
 -23   6   5       34.25        8.76     38.12 o 
 -22   6   5      186.09      159.20     36.81 o 
 -21   6   5        2.14       16.70     37.98 o 
 -20   6   5       28.83       27.97     32.25 o 
 -19   6   5        1.04       -9.76     33.08 o 
 -18   6   5       58.68       63.91     36.02 o 
 -17   6   5      494.82      467.76     41.03 o 
 -16   6   5      290.15      280.50     35.90 o 
 -15   6   5      466.86      346.03     34.70 o 
 -14   6   5      329.28      313.45     34.16 o 
 -13   6   5      770.58      792.03     30.13 o 
 -12   6   5     1514.29     1623.12     35.99 o 
 -11   6   5      450.95      361.43     54.21 o 
 -10   6   5      344.78      359.24     65.46 o 
  -9   6   5      663.06      612.92    103.18 o 
  -8   6   5       70.25       78.79     16.55 o 
  -7   6   5       71.35       51.62     14.91 o 
  -6   6   5       23.57       21.53     15.37 o 
  -5   6   5      295.30      345.45     31.56 o 
  -4   6   5       75.02       78.90     13.11 o 
  -3   6   5      819.73      899.64     21.27 o 
  -2   6   5      108.29      103.42      5.11 o 
  -1   6   5       26.91       26.61      5.86 o 
   0   6   5       25.50       27.93      6.20 o 
   1   6   5      852.96      849.25     23.93 o 
   2   6   5     1168.92     1093.59     23.53 o 
   3   6   5     1893.68     1934.51     33.96 o 
   4   6   5      430.04      462.41     18.32 o 
   5   6   5     2220.02     2246.35     44.54 o 
   6   6   5      698.24      676.83     19.43 o 
   7   6   5      198.26      215.92     15.69 o 
   8   6   5       68.93       68.56     14.65 o 
   9   6   5      921.01      907.90     20.69 o 
  10   6   5       24.94       17.43     13.88 o 
  11   6   5      181.49      162.03     15.23 o 
  12   6   5       48.29       79.61     21.74 o 
  13   6   5       96.66      122.28     22.93 o 
  14   6   5       74.34       96.62     29.13 o 
  15   6   5       17.65       32.61     29.59 o 
  16   6   5       93.58       96.34     22.07 o 
  17   6   5      183.98      181.43     24.31 o 
  18   6   5      112.74      124.14     22.59 o 
  19   6   5       69.09       47.96     22.60 o 
  20   6   5      171.94      158.60     24.94 o 
  21   6   5       19.89       29.29     36.67 o 
  22   6   5      101.03      135.63     39.58 o 
  23   6   5       10.32        4.13     36.43 o 
 -25   7   5        7.33        1.57     26.22 o 
 -24   7   5      185.11      190.62     28.93 o 
 -23   7   5      101.17       95.24     26.09 o 
 -22   7   5        1.98       20.87     27.67 o 
 -21   7   5      874.15      955.48     38.59 o 
 -20   7   5      203.27      194.93     28.18 o 
 -19   7   5      148.02      167.55     29.00 o 
 -18   7   5      284.44      346.76     30.88 o 
 -17   7   5     1381.92     1551.37    107.52 o 
 -16   7   5        1.97       12.98     20.34 o 
 -15   7   5       28.09       13.13     21.44 o 
 -14   7   5      140.84       89.16     22.69 o 
 -13   7   5       96.67      127.51     21.93 o 
 -12   7   5        7.72       20.11     21.89 o 
 -11   7   5      790.48      827.16     36.53 o 
 -10   7   5      269.29      257.84     21.29 o 
  -9   7   5      676.46      601.09     75.51 o 
  -8   7   5     2605.45     2145.98    305.65 o 
  -7   7   5        3.97        1.87     16.07 o 
  -6   7   5       57.44       42.98     14.74 o 
  -5   7   5       40.82       55.04     16.82 o 
  -4   7   5     2219.40     2010.92     51.16 o 
  -3   7   5       68.38       65.25     11.25 o 
  -2   7   5     5090.37     4824.05     43.10 o 
  -1   7   5       94.60       94.00     13.87 o 
   0   7   5     4511.02     4184.78     28.59 o 
   1   7   5     1189.22     1328.34     27.27 o 
   2   7   5     9492.47     9445.77     70.19 o 
   3   7   5      260.14      264.57     19.40 o 
   4   7   5      645.06      648.47     22.10 o 
   5   7   5     1639.76     1673.71     28.36 o 
   6   7   5      825.85      819.09     25.59 o 
   7   7   5      350.70      346.47     19.10 o 
   8   7   5       12.84        3.94     15.36 o 
   9   7   5        4.45        6.87     15.20 o 
  10   7   5      118.83      166.17     16.54 o 
  11   7   5        0.24       18.36     15.06 o 
  12   7   5      559.37      584.55     28.97 o 
  13   7   5     1441.38     1449.13     74.87 o 
  14   7   5       11.16        2.80     23.18 o 
  15   7   5      234.33      209.57     32.16 o 
  16   7   5        3.35       32.53     23.25 o 
  17   7   5      529.81      505.58     46.73 o 
  18   7   5       15.94       -8.37     24.07 o 
  19   7   5      170.84      127.46     26.69 o 
  20   7   5      126.15      149.93     26.56 o 
  21   7   5       85.46      124.91     37.58 o 
 -22   8   5       17.97        0.92     27.85 o 
 -21   8   5       35.91       41.89     29.74 o 
 -20   8   5       88.44      125.65     27.95 o 
 -19   8   5        5.25        7.60     25.59 o 
 -18   8   5       48.55       59.26     27.10 o 
 -17   8   5       17.50       26.36     24.96 o 
 -16   8   5      268.61      263.51     27.06 o 
 -15   8   5      104.69      124.10     26.52 o 
 -14   8   5      332.27      321.28     26.59 o 
 -13   8   5       58.97       47.49     23.94 o 
 -12   8   5      142.79      162.11     21.89 o 
 -11   8   5      133.40      118.84     22.56 o 
 -10   8   5       50.49       66.64     21.57 o 
  -9   8   5      695.25      689.41     38.03 o 
  -8   8   5      120.96      135.86     19.25 o 
  -7   8   5       41.70       21.69     16.75 o 
  -6   8   5       80.19       62.84     17.50 o 
  -5   8   5      148.56      140.23     19.35 o 
  -4   8   5       11.49        3.83     18.99 o 
  -3   8   5       90.79       97.34     18.20 o 
  -2   8   5      291.87      280.30     19.55 o 
  -1   8   5      115.31      133.22     18.46 o 
   0   8   5      722.85      647.64     23.57 o 
   1   8   5     1639.95     1598.88     29.61 o 
   2   8   5        0.43       18.26     16.65 o 
   3   8   5      430.91      457.12     26.52 o 
   4   8   5       43.16       38.38     16.95 o 
   5   8   5      183.17      208.09     18.79 o 
   6   8   5       22.89        4.21     16.57 o 
   7   8   5      220.81      237.67     22.96 o 
   8   8   5      109.56      112.29     16.90 o 
   9   8   5       17.85       15.35     15.76 o 
  10   8   5        1.19       -0.68     16.95 o 
  11   8   5       64.11       48.65     28.69 o 
  12   8   5      119.53      136.76     42.45 o 
  13   8   5       23.50       13.55     23.81 o 
  14   8   5       86.90       93.00     24.44 o 
  15   8   5       26.08       36.70     24.34 o 
  16   8   5      462.80      514.53     52.50 o 
  17   8   5        5.02        4.48     26.52 o 
  18   8   5      176.60      160.56     26.79 o 
  19   8   5       28.94       26.76     34.08 o 
 -19   9   5      307.17      307.84     32.07 o 
 -18   9   5      160.95      197.71     30.80 o 
 -17   9   5      244.23      243.43     30.35 o 
 -16   9   5       10.78        2.07     23.18 o 
 -15   9   5      132.79      165.26     27.27 o 
 -14   9   5       27.36       28.96     25.18 o 
 -13   9   5      392.16      430.08     43.77 o 
 -12   9   5       79.74       94.60     22.90 o 
 -11   9   5       36.50       34.44     22.02 o 
 -10   9   5        4.61        2.91     33.80 o 
  -9   9   5       40.39       36.68     27.93 o 
  -8   9   5      420.70      441.38     37.75 o 
  -7   9   5        8.54       16.10     29.66 o 
  -6   9   5      671.04      689.77     40.30 o 
  -5   9   5       29.78       29.65     21.14 o 
  -4   9   5     1176.83     1014.04     72.48 o 
  -3   9   5        7.09       35.14     19.66 o 
  -2   9   5      851.08      887.98     26.06 o 
  -1   9   5      182.16      146.98     19.78 o 
   0   9   5     1040.87     1012.41     27.53 o 
   1   9   5      195.68      215.20     19.41 o 
   2   9   5      382.79      405.03     21.10 o 
   3   9   5        7.31       -3.42     17.67 o 
   4   9   5      109.40      118.03     18.76 o 
   5   9   5       15.44       17.86     17.24 o 
   6   9   5       24.39       31.54     16.34 o 
   7   9   5       39.72       39.50     17.03 o 
   8   9   5       45.27       34.80     17.48 o 
   9   9   5       37.20       48.30     17.52 o 
  10   9   5        0.50        1.50     21.29 o 
  11   9   5      127.66      104.50     25.53 o 
  12   9   5        0.61       -0.27     22.81 o 
  13   9   5      289.46      282.69     45.80 o 
  14   9   5       12.98       -0.67     35.17 o 
  15   9   5      113.64      108.24     40.67 o 
 -14  10   5      118.17      108.37     40.50 o 
 -13  10   5      130.36      147.06     42.00 o 
 -12  10   5      246.55      326.53     47.95 o 
 -11  10   5       41.27       92.34     33.05 o 
 -10  10   5       10.61       35.50     39.63 o 
  -9  10   5       36.07       43.60     39.38 o 
  -8  10   5       76.13       84.70     38.73 o 
  -7  10   5      407.33      369.23     52.10 o 
  -6  10   5       21.75       11.69     23.55 o 
  -5  10   5       83.38       80.06     25.08 o 
  -4  10   5      257.28      274.81     26.84 o 
  -3  10   5     1147.78     1212.51     30.07 o 
  -2  10   5       32.22       48.99     20.42 o 
  -1  10   5       64.34       69.70     20.40 o 
   0  10   5       80.64      100.97     21.07 o 
   1  10   5      264.18      268.14     21.57 o 
   2  10   5        0.02      -19.31     19.31 o 
   3  10   5      215.54      228.19     22.02 o 
   4  10   5      118.20       82.42     20.53 o 
   5  10   5      135.31       95.64     26.49 o 
   6  10   5       80.44       73.78     25.14 o 
   7  10   5      286.79      321.30     27.74 o 
   8  10   5        0.10        3.72     23.58 o 
   9  10   5        0.19       -4.55     41.80 o 
  10  10   5       12.43       -2.87     35.80 o 
  -4  11   5      527.88      512.29     49.40 o 
  -3  11   5        0.33        4.19     36.29 o 
  -2  11   5      327.60      319.13     29.58 o 
  -1  11   5      144.25      144.88     28.81 o 
   0  11   5      301.28      262.99     28.27 o 
 -32   0   6      144.87      217.09     47.64 o 
 -31   0   6       25.15       65.21     42.19 o 
 -30   0   6      154.14      121.42     37.11 o 
 -29   0   6       15.77       18.83     39.79 o 
 -28   0   6       51.52       29.71     39.42 o 
 -27   0   6       57.05       59.47     34.05 o 
 -26   0   6      183.36      146.38     32.56 o 
 -25   0   6      469.17      431.02     38.64 o 
 -24   0   6      209.08      167.35     31.32 o 
 -23   0   6      139.58      150.51     28.93 o 
 -22   0   6     1176.62     1158.49     46.43 o 
 -21   0   6      550.24      556.42     42.82 o 
 -20   0   6     6990.19     6967.70     92.61 o 
 -19   0   6     3778.96     3832.23     69.24 o 
 -18   0   6     2833.59     3015.96     61.50 o 
 -17   0   6     1083.26     1201.26     43.82 o 
 -16   0   6     7381.46     7139.04     81.85 o 
 -15   0   6      950.60      931.17     35.43 o 
 -14   0   6      794.79      807.44     32.88 o 
 -13   0   6     2082.84     1990.03     41.64 o 
 -12   0   6       27.34       23.82     20.16 o 
 -11   0   6      679.34      737.77     29.48 o 
 -10   0   6      426.09      382.71     23.18 o 
  -9   0   6      195.70      224.22     23.84 o 
  -8   0   6     1590.14     1482.07     34.51 o 
  -7   0   6    11265.60    12073.37     82.11 o 
  -6   0   6       12.70        4.69     17.34 o 
  -5   0   6     3108.93     2932.64     45.77 o 
  -4   0   6      962.54     1033.41     19.14 o 
  -3   0   6     3267.02     3100.84     27.89 o 
  -2   0   6       35.86       33.03      8.94 o 
  -1   0   6        4.22        0.49      8.54 o 
   0   0   6     1884.09     1876.92     26.34 o 
   1   0   6     2536.31     2743.46     28.16 o 
   2   0   6    15840.98    16771.57     91.51 o 
   3   0   6     8322.51     8603.85     67.59 o 
   4   0   6     3794.98     3601.43     48.44 o 
   5   0   6     7089.94     8217.36    142.10 o 
   6   0   6    11592.10    12038.96    119.61 o 
   7   0   6      144.90      162.00      7.36 o 
   8   0   6     1428.95     1306.45     50.09 o 
   9   0   6       63.89      117.24     27.00 o 
  10   0   6     2809.40     2796.04     55.08 o 
  11   0   6      643.97      712.60     39.11 o 
  12   0   6      673.67      657.20     37.32 o 
  13   0   6       52.88       59.60     31.94 o 
  14   0   6     6519.82     6262.56     85.25 o 
  15   0   6     2504.34     2523.61     60.63 o 
  16   0   6     5069.96     4856.38     82.05 o 
  17   0   6      154.26      263.25     43.96 o 
  18   0   6     1071.39     1012.85     55.09 o 
  19   0   6       29.47       46.89     36.56 o 
  20   0   6      903.42      831.93     55.23 o 
  21   0   6        9.58        9.12     40.31 o 
  22   0   6      142.29      105.62     46.54 o 
  23   0   6     1959.81     1974.85     70.29 o 
  24   0   6     1111.68     1346.85     68.37 o 
  25   0   6       32.08       91.85     38.98 o 
  26   0   6       23.77       43.84     46.85 o 
  27   0   6      189.31      206.41     46.00 o 
 -31   1   6       15.82       -2.38     24.36 o 
 -30   1   6       34.63       13.26     27.18 o 
 -29   1   6       61.38       32.52     27.58 o 
 -28   1   6      199.32      233.00     28.27 o 
 -27   1   6      145.96      160.12     28.39 o 
 -26   1   6      371.64      400.61     29.61 o 
 -25   1   6        0.23       15.11     22.94 o 
 -24   1   6      393.98      368.01     26.13 o 
 -23   1   6        0.34       17.12     20.05 o 
 -22   1   6      756.16      677.27     27.85 o 
 -21   1   6      427.04      419.25     26.01 o 
 -20   1   6       21.05       25.91     22.00 o 
 -19   1   6        6.23       11.13     22.25 o 
 -18   1   6     2742.21     2729.43     40.85 o 
 -17   1   6      700.60      704.23     26.39 o 
 -16   1   6       86.90       67.93     18.51 o 
 -15   1   6      666.44      696.41     23.09 o 
 -14   1   6      257.19      219.45     16.44 o 
 -13   1   6     1689.48     1688.14     28.72 o 
 -12   1   6     3724.57     3953.72     39.41 o 
 -11   1   6       46.29       66.91     14.72 o 
 -10   1   6     2568.54     2441.18     51.63 o 
  -9   1   6        3.07        5.62     13.43 o 
  -8   1   6      190.67      271.54     15.87 o 
  -7   1   6      360.93      362.04     19.29 o 
  -6   1   6     7891.85     7976.17     50.61 o 
  -5   1   6     1990.13     2017.37     29.11 o 
  -4   1   6       14.03        8.95      6.23 o 
  -3   1   6       87.41       95.27      7.37 o 
  -2   1   6      703.53      758.60     10.97 o 
  -1   1   6     1897.95     1996.06     15.91 o 
   0   1   6     6979.61     7409.23     57.35 o 
   1   1   6     1387.30     1570.21     20.48 o 
   2   1   6      510.54      601.27     11.06 o 
   3   1   6     8726.94     9118.42     37.85 o 
   4   1   6     6638.57     6642.80     42.04 o 
   5   1   6     3067.77     3217.54     23.82 o 
   6   1   6       57.30       49.47      8.89 o 
   7   1   6     1740.48     1880.18     36.25 o 
   8   1   6       29.67       36.45      9.58 o 
   9   1   6     1265.50     1291.85     16.57 o 
  10   1   6     1132.10     1191.86     29.18 o 
  11   1   6       68.41       93.94     20.62 o 
  12   1   6     1104.46     1044.38     30.09 o 
  13   1   6      210.70      237.70     24.96 o 
  14   1   6       46.89       42.51     32.56 o 
  15   1   6        1.89      -11.37     34.55 o 
  16   1   6       29.68       22.97     26.65 o 
  17   1   6        3.10       -7.76     27.81 o 
  18   1   6        0.28      -16.40     26.67 o 
  19   1   6      124.79       69.65     27.94 o 
  20   1   6      246.09      217.70     29.02 o 
  21   1   6      374.82      378.13     32.17 o 
  22   1   6      277.70      327.87     35.86 o 
  23   1   6      292.66      258.09     31.02 o 
  24   1   6        0.11       11.54     28.13 o 
  25   1   6        6.01      -16.82     28.93 o 
  26   1   6       16.04       -4.63     22.69 o 
  27   1   6       39.36       42.52     39.72 o 
 -31   2   6      162.55      195.25     32.47 o 
 -30   2   6      467.54      495.08     32.80 o 
 -29   2   6       99.47       77.34     26.33 o 
 -28   2   6      133.63       83.99     23.89 o 
 -27   2   6       20.60       -7.95     23.92 o 
 -26   2   6       16.47       -8.32     23.46 o 
 -25   2   6        6.38       -2.20     22.48 o 
 -24   2   6      143.53      149.19     23.56 o 
 -23   2   6      662.83      626.12     28.62 o 
 -22   2   6      211.39      187.53     24.67 o 
 -21   2   6      524.25      453.84     26.08 o 
 -20   2   6      225.47      288.17     24.96 o 
 -19   2   6     1023.45      999.72     30.68 o 
 -18   2   6       33.40       45.93     21.36 o 
 -17   2   6     3186.43     3078.22     67.87 o 
 -16   2   6      135.68      147.83     18.97 o 
 -15   2   6     7221.18     6894.46     90.30 o 
 -14   2   6        0.20       27.37     21.77 o 
 -13   2   6       25.17       32.57     14.87 o 
 -12   2   6     2268.37     2083.39     31.10 o 
 -11   2   6       26.76       10.94     13.80 o 
 -10   2   6      104.66      161.15     15.72 o 
  -9   2   6     1167.55     1111.47     22.77 o 
  -8   2   6        0.18        3.63     12.40 o 
  -7   2   6     1100.72      986.94     15.92 o 
  -6   2   6      618.76      645.41     17.13 o 
  -5   2   6      543.44      592.57     10.84 o 
  -4   2   6      555.85      578.65     10.65 o 
  -3   2   6     2991.58     2821.69     17.91 o 
  -2   2   6      818.97      900.24      9.81 o 
  -1   2   6     6639.78     6675.23     34.55 o 
   0   2   6        0.84        2.68      6.45 o 
   1   2   6      375.96      377.49      8.07 o 
   2   2   6     1853.84     1745.87     13.82 o 
   3   2   6      732.68      730.01     14.30 o 
   4   2   6      259.47      185.69     10.84 o 
   5   2   6      267.38      258.35     11.80 o 
   6   2   6     7503.39     7224.53     89.24 o 
   7   2   6     3193.70     3086.05     72.58 o 
   8   2   6     1733.89     1766.64     39.08 o 
   9   2   6      626.69      665.72     15.62 o 
  10   2   6     4623.44     4498.22     79.37 o 
  11   2   6      549.64      532.28     48.65 o 
  12   2   6     2216.39     2361.78     52.12 o 
  13   2   6     2006.79     2023.21     38.84 o 
  14   2   6      395.99      432.82     29.36 o 
  15   2   6        0.07       -2.84     11.47 o 
  16   2   6      421.08      399.79     18.37 o 
  17   2   6      112.25       89.39     13.98 o 
  18   2   6      829.23      872.51     88.91 o 
  19   2   6      178.62      199.80     30.68 o 
  20   2   6       49.04       51.45     25.13 o 
  21   2   6       30.50       -1.16     28.64 o 
  22   2   6        5.76      -24.08     30.23 o 
  23   2   6       37.76       -9.16     29.65 o 
  24   2   6        0.59      -38.75     40.12 o 
  25   2   6      103.19       75.97     47.31 o 
  26   2   6      221.49      188.23     43.08 o 
  27   2   6      160.45      191.88     50.27 o 
 -30   3   6        0.68        1.39     27.74 o 
 -29   3   6        1.92       13.85     27.33 o 
 -28   3   6       37.06       34.60     26.31 o 
 -27   3   6      123.68      130.09     28.37 o 
 -26   3   6        0.70       -8.80     22.88 o 
 -25   3   6       28.40       28.52     23.76 o 
 -24   3   6      148.25      176.03     29.18 o 
 -23   3   6        1.99        6.54     26.97 o 
 -22   3   6      491.37      505.69     47.69 o 
 -21   3   6     1724.23     1680.63     82.28 o 
 -20   3   6       94.19       91.03     22.85 o 
 -19   3   6       40.72       23.65     20.60 o 
 -18   3   6      103.90       85.15     21.24 o 
 -17   3   6      241.03      235.62     23.05 o 
 -16   3   6       32.15       54.05     19.28 o 
 -15   3   6      145.05      177.03     12.95 o 
 -14   3   6      392.26      385.04     14.31 o 
 -13   3   6       69.69       58.75     10.78 o 
 -12   3   6      289.92      282.52     11.65 o 
 -11   3   6       27.42       25.02      9.02 o 
 -10   3   6      798.17      899.23     14.69 o 
  -9   3   6     1133.40     1304.69     34.21 o 
  -8   3   6     1884.93     1983.08     29.46 o 
  -7   3   6      413.43      424.51     12.76 o 
  -6   3   6      895.93      953.54     11.93 o 
  -5   3   6      362.43      353.24     10.33 o 
  -4   3   6        0.60       15.00      5.96 o 
  -3   3   6     1711.08     1798.11     11.81 o 
  -2   3   6     2224.57     2170.31     18.65 o 
  -1   3   6      837.49      871.73     12.49 o 
   0   3   6     1799.42     1785.98     15.89 o 
   1   3   6       84.71       70.61      7.10 o 
   2   3   6     3990.10     4250.99     42.80 o 
   3   3   6       12.85       21.31      7.38 o 
   4   3   6     1074.07     1072.22     26.56 o 
   5   3   6     1824.68     1978.11     21.88 o 
   6   3   6     1143.50     1046.06     24.92 o 
   7   3   6      296.33      303.61      9.14 o 
   8   3   6      518.84      474.38      9.67 o 
   9   3   6      471.26      492.19     12.78 o 
  10   3   6      390.70      379.46     16.54 o 
  11   3   6       79.82       89.47     14.11 o 
  12   3   6      465.31      534.71     18.54 o 
  13   3   6        0.61       -5.93     14.57 o 
  14   3   6      350.70      392.90     18.41 o 
  15   3   6       69.68       96.90     15.74 o 
  16   3   6      599.88      630.47     40.85 o 
  17   3   6      290.65      179.94     35.07 o 
  18   3   6       58.54       77.03     24.45 o 
  19   3   6        7.69        3.51     24.68 o 
  20   3   6       75.80       27.59     37.20 o 
  21   3   6       15.08       -7.96     36.74 o 
  22   3   6       54.13       36.42     36.77 o 
  23   3   6       29.23       19.09     41.96 o 
  24   3   6       68.22       -1.51     48.07 o 
  25   3   6       10.38        4.80     46.55 o 
  26   3   6        3.33       -7.07     38.40 o 
 -29   4   6        4.95       25.84     27.33 o 
 -28   4   6      341.83      287.86     28.97 o 
 -27   4   6        0.50       11.08     26.88 o 
 -26   4   6      359.11      381.80     44.20 o 
 -25   4   6       90.49      106.19     25.52 o 
 -24   4   6      162.98      164.69     25.95 o 
 -23   4   6       60.27       73.83     24.68 o 
 -22   4   6       35.33       58.82     22.80 o 
 -21   4   6      177.81      188.08     24.67 o 
 -20   4   6      171.19      252.93     26.54 o 
 -19   4   6     5707.89     5544.45     73.42 o 
 -18   4   6        2.23       25.78     22.55 o 
 -17   4   6     1575.72     1575.93     35.49 o 
 -16   4   6     1426.31     1270.83     31.92 o 
 -15   4   6      136.83      148.90     11.74 o 
 -14   4   6      873.28      810.57     15.22 o 
 -13   4   6      923.38      890.85     69.83 o 
 -12   4   6       61.73       66.32     10.36 o 
 -11   4   6      420.30      408.49     62.41 o 
 -10   4   6     1257.23     1321.53     37.69 o 
  -9   4   6       30.48       57.59     19.91 o 
  -8   4   6     1725.09     1663.49     37.14 o 
  -7   4   6        2.92       -4.45     17.00 o 
  -6   4   6       35.05       36.02     15.98 o 
  -5   4   6     2027.19     2247.79     36.25 o 
  -4   4   6      126.27      136.80     15.79 o 
  -3   4   6     1626.48     1692.11     14.39 o 
  -2   4   6      299.57      270.97      7.35 o 
  -1   4   6     1248.48     1298.87     10.82 o 
   0   4   6       52.84       61.66      5.45 o 
   1   4   6      109.27      125.55      6.59 o 
   2   4   6     1235.57     1336.59     11.33 o 
   3   4   6       68.23       56.95      5.42 o 
   4   4   6      101.82      112.46      7.83 o 
   5   4   6     1154.89     1137.03     14.93 o 
   6   4   6      639.70      597.59     23.42 o 
   7   4   6      356.31      345.02     13.93 o 
   8   4   6     4213.65     4106.88     40.59 o 
   9   4   6      454.87      417.48     19.60 o 
  10   4   6     1185.58     1115.38     15.49 o 
  11   4   6     2483.48     2407.79     31.86 o 
  12   4   6     1206.88     1150.70     24.06 o 
  13   4   6      126.69       91.66     14.26 o 
  14   4   6      407.07      382.59     30.63 o 
  15   4   6      382.56      309.35     91.27 o 
  16   4   6      168.25      181.84     19.85 o 
  17   4   6      720.56      675.94     26.34 o 
  18   4   6      578.76      591.78     40.03 o 
  19   4   6        0.02       -6.41     36.67 o 
  20   4   6      421.64      391.58     41.67 o 
  21   4   6      112.22       59.05     36.84 o 
  22   4   6       41.69       23.58     37.44 o 
  23   4   6      328.33      314.62     45.51 o 
  24   4   6        5.86       21.07     43.90 o 
  25   4   6       25.76       23.54     47.26 o 
 -28   5   6        2.35       35.70     39.94 o 
 -27   5   6       12.74       21.86     26.19 o 
 -26   5   6      110.90      117.29     24.26 o 
 -25   5   6      132.38      124.72     26.66 o 
 -24   5   6       32.17       11.35     22.56 o 
 -23   5   6      282.54      278.79     25.62 o 
 -22   5   6      259.09      239.70     25.79 o 
 -21   5   6        3.67       19.97     22.50 o 
 -20   5   6      164.64      150.15     23.61 o 
 -19   5   6       25.82        6.23     21.00 o 
 -18   5   6      387.84      310.35     36.05 o 
 -17   5   6       31.29       54.10     30.48 o 
 -16   5   6      852.95      871.10     44.86 o 
 -15   5   6     1401.82     1386.18     50.30 o 
 -14   5   6       54.68       72.83     27.38 o 
 -13   5   6       22.81       25.82     27.98 o 
 -12   5   6      323.86      336.98     29.62 o 
 -11   5   6      869.33      696.39     32.41 o 
 -10   5   6      192.46      130.11     22.15 o 
  -9   5   6      336.25      280.96     23.87 o 
  -8   5   6      634.94      500.20     25.71 o 
  -7   5   6      461.89      459.18     25.06 o 
  -6   5   6       18.55       23.31     16.54 o 
  -5   5   6     1254.15     1433.04     31.91 o 
  -4   5   6       28.74       35.08     14.96 o 
  -3   5   6       23.44       19.00     10.18 o 
  -2   5   6       10.35        6.83      5.03 o 
  -1   5   6      442.96      450.62     10.94 o 
   0   5   6      329.87      297.62     15.25 o 
   1   5   6       93.45       83.52      9.15 o 
   2   5   6      192.43      133.34      9.95 o 
   3   5   6       13.09       10.48     12.33 o 
   4   5   6      169.98      182.85     13.65 o 
   5   5   6      550.51      566.29     16.71 o 
   6   5   6      419.25      392.17     14.99 o 
   7   5   6      141.40      127.46     13.01 o 
   8   5   6       68.62       69.78     14.58 o 
   9   5   6      127.68      127.57     12.12 o 
  10   5   6        0.65        1.36     10.90 o 
  11   5   6      214.03      274.66     22.09 o 
  12   5   6      431.05      368.08     91.45 o 
  13   5   6       21.22       24.35     18.64 o 
  14   5   6       17.03        5.89     19.20 o 
  15   5   6        4.56       17.50     19.91 o 
  16   5   6      110.95       99.60     21.06 o 
  17   5   6        0.61        1.31     20.09 o 
  18   5   6       81.21       57.16     20.74 o 
  19   5   6       25.98       54.25     36.04 o 
  20   5   6       14.80      -19.56     39.41 o 
  21   5   6      159.71      131.62     42.76 o 
  22   5   6      123.45       68.80     42.60 o 
  23   5   6       36.19       61.29     42.90 o 
  24   5   6        3.24       16.94     41.95 o 
 -27   6   6        5.86       18.53     45.65 o 
 -26   6   6        5.66       29.88     38.21 o 
 -25   6   6        2.25        6.76     39.43 o 
 -24   6   6      124.76      114.90     42.23 o 
 -23   6   6      348.96      323.78     39.13 o 
 -22   6   6       97.74       83.95     39.04 o 
 -21   6   6      456.60      469.60     45.95 o 
 -20   6   6        3.71       18.91     35.89 o 
 -19   6   6      113.45      119.46     35.66 o 
 -18   6   6       84.64      100.15     32.01 o 
 -17   6   6      630.37      717.60     42.98 o 
 -16   6   6      188.17      226.85     33.80 o 
 -15   6   6      224.53      252.74     34.17 o 
 -14   6   6       38.22       29.36     27.01 o 
 -13   6   6       26.52       13.35     26.29 o 
 -12   6   6       29.71       40.48     27.04 o 
 -11   6   6     2323.44     1845.85     48.42 o 
 -10   6   6     4363.04     3343.35     59.05 o 
  -9   6   6     1514.80     1324.24    207.79 o 
  -8   6   6        3.78       16.63     16.35 o 
  -7   6   6       20.75       23.49     15.56 o 
  -6   6   6      800.86      816.71     65.52 o 
  -5   6   6      322.36      364.05     17.68 o 
  -4   6   6      193.71      205.43     13.91 o 
  -3   6   6      240.41      247.46     14.17 o 
  -2   6   6       72.23       64.16      4.69 o 
  -1   6   6      965.20      915.06     17.95 o 
   0   6   6      405.41      377.68      8.39 o 
   1   6   6        3.68       -2.64      9.47 o 
   2   6   6     1008.77     1016.69     21.62 o 
   3   6   6     1373.66     1401.74     31.01 o 
   4   6   6       45.47       40.84     14.38 o 
   5   6   6       28.68       31.73     14.14 o 
   6   6   6      144.10      109.36     14.77 o 
   7   6   6      234.90      224.80     15.75 o 
   8   6   6      320.55      288.52     29.50 o 
   9   6   6      833.53      840.08     20.37 o 
  10   6   6      766.40      733.97     19.86 o 
  11   6   6      106.61      127.11     15.24 o 
  12   6   6     3624.36     3683.30    141.85 o 
  13   6   6     3110.32     3220.85     52.77 o 
  14   6   6       81.40       93.11     22.98 o 
  15   6   6      114.26      102.21     23.77 o 
  16   6   6      470.94      475.55     32.59 o 
  17   6   6       19.63       36.10     22.12 o 
  18   6   6       21.07       32.05     22.65 o 
  19   6   6        0.49      -11.50     21.85 o 
  20   6   6      146.52      142.98     39.07 o 
  21   6   6       44.65        4.89     38.58 o 
  22   6   6        8.20       45.78     39.28 o 
 -25   7   6        9.91       22.63     28.99 o 
 -24   7   6       28.08       57.49     25.30 o 
 -23   7   6       17.76       12.57     28.11 o 
 -22   7   6        0.56        0.66     27.92 o 
 -21   7   6       68.08       66.28     26.78 o 
 -20   7   6      249.69      264.11     28.36 o 
 -19   7   6       16.73        5.61     24.31 o 
 -18   7   6      307.27      271.69     28.93 o 
 -17   7   6       27.89       57.12     25.72 o 
 -16   7   6       11.50       10.46     21.63 o 
 -15   7   6      171.94      196.72     22.97 o 
 -14   7   6      210.80      219.49     25.22 o 
 -13   7   6      149.70      144.52     28.49 o 
 -12   7   6     1157.44     1094.55     42.82 o 
 -11   7   6      156.92      131.10     20.94 o 
 -10   7   6      116.19      120.00     21.52 o 
  -9   7   6      674.77      718.78     27.52 o 
  -8   7   6       95.72      148.12     20.87 o 
  -7   7   6      468.53      462.74     37.47 o 
  -6   7   6      141.69      112.93     23.32 o 
  -5   7   6      469.05      398.98     34.92 o 
  -4   7   6      229.09      188.43     16.98 o 
  -3   7   6      175.40      143.62     17.33 o 
  -2   7   6      439.29      431.13     23.57 o 
  -1   7   6      171.48      127.20     18.71 o 
   0   7   6      442.62      415.49     21.24 o 
   1   7   6      167.56      188.20     19.18 o 
   2   7   6        0.15       38.52     17.51 o 
   3   7   6       50.52       76.75     17.60 o 
   4   7   6        5.26        2.37     17.10 o 
   5   7   6      530.22      518.88     22.66 o 
   6   7   6       79.37       81.20     16.13 o 
   7   7   6      186.36      157.36     16.93 o 
   8   7   6       88.23       78.53     15.68 o 
   9   7   6       26.23        6.55     14.22 o 
  10   7   6       47.63       35.18     14.87 o 
  11   7   6        7.87      -10.97     22.24 o 
  12   7   6        4.69        6.80     22.46 o 
  13   7   6      441.24      504.68     32.34 o 
  14   7   6       22.91       36.72     22.32 o 
  15   7   6      425.36      471.55     30.18 o 
  16   7   6      275.32      281.32     27.61 o 
  17   7   6      207.64      226.58     27.02 o 
  18   7   6       28.92       26.41     23.98 o 
  19   7   6      159.56      127.12     25.57 o 
  20   7   6        0.43      -31.58     42.19 o 
 -22   8   6       20.63       12.41     29.17 o 
 -21   8   6        0.05       -2.97     28.50 o 
 -20   8   6       95.53      104.14     28.19 o 
 -19   8   6      176.26      192.80     27.96 o 
 -18   8   6        3.76       -0.35     24.37 o 
 -17   8   6       58.35       57.52     24.19 o 
 -16   8   6       13.21        7.79     22.23 o 
 -15   8   6       65.65       80.16     25.43 o 
 -14   8   6      216.86      234.02     25.44 o 
 -13   8   6      326.20      364.23     28.30 o 
 -12   8   6      108.61      110.91     21.79 o 
 -11   8   6       46.93       74.72     21.56 o 
 -10   8   6     1373.99     1491.30     35.49 o 
  -9   8   6        0.80       15.91     18.27 o 
  -8   8   6      233.94      237.43     19.38 o 
  -7   8   6      130.10      154.92     18.11 o 
  -6   8   6      223.92      212.43     23.39 o 
  -5   8   6      198.36      179.79     22.85 o 
  -4   8   6       85.71      118.85     22.43 o 
  -3   8   6      459.59      428.76     25.26 o 
  -2   8   6      366.24      330.14     23.71 o 
  -1   8   6       40.43       40.58     17.13 o 
   0   8   6        1.65        2.26     17.90 o 
   1   8   6      588.46      588.82     29.24 o 
   2   8   6       62.28       59.89     18.00 o 
   3   8   6      110.20      105.29     17.74 o 
   4   8   6        0.08       -3.87     16.57 o 
   5   8   6      122.57      134.85     17.67 o 
   6   8   6        0.02       -0.18     16.40 o 
   7   8   6      302.05      285.94     19.60 o 
   8   8   6      291.57      306.76     20.24 o 
   9   8   6      755.99      765.15     23.70 o 
  10   8   6      142.38      143.11     24.25 o 
  11   8   6      275.36      277.36     35.15 o 
  12   8   6      241.17      244.42     27.06 o 
  13   8   6      251.93      284.55     34.94 o 
  14   8   6      404.89      461.82     50.82 o 
  15   8   6        0.02        5.41     32.88 o 
  16   8   6      175.39      157.06     27.57 o 
  17   8   6       45.60       36.06     26.81 o 
 -18   9   6      273.26      253.55     43.26 o 
 -17   9   6        2.53       -1.13     25.43 o 
 -16   9   6      461.39      421.23     28.87 o 
 -15   9   6       25.55       29.80     24.90 o 
 -14   9   6      452.88      469.26     29.85 o 
 -13   9   6       29.52       49.56     23.97 o 
 -12   9   6      410.60      394.65     38.88 o 
 -11   9   6       17.76       10.30     37.03 o 
 -10   9   6       73.71       51.39     36.22 o 
  -9   9   6        2.86       -0.98     30.74 o 
  -8   9   6       21.00        0.05     28.35 o 
  -7   9   6       84.89       64.05     20.79 o 
  -6   9   6      190.28      176.14     23.61 o 
  -5   9   6       18.80      -13.71     22.43 o 
  -4   9   6       48.45       75.90     23.34 o 
  -3   9   6      128.14      130.86     22.26 o 
  -2   9   6      536.69      541.01     33.29 o 
  -1   9   6       69.39       64.95     18.43 o 
   0   9   6       67.26       48.61     18.30 o 
   1   9   6       39.23       55.23     17.47 o 
   2   9   6        2.29        9.66     17.06 o 
   3   9   6       41.35       14.19     17.35 o 
   4   9   6        3.57      -12.37     16.39 o 
   5   9   6       30.32        5.43     16.87 o 
   6   9   6      140.37      144.00     19.11 o 
   7   9   6       74.32       75.65     18.75 o 
   8   9   6       74.88       95.42     37.13 o 
   9   9   6        4.34       21.89     22.34 o 
  10   9   6      192.74      257.84     28.47 o 
  11   9   6      570.68      623.74     91.75 o 
  12   9   6       12.26       16.30     26.44 o 
  13   9   6      459.69      498.21     31.04 o 
  14   9   6       64.71       80.58     41.85 o 
 -13  10   6       11.38       36.60     33.56 o 
 -12  10   6      397.81      535.51     52.31 o 
 -11  10   6       77.07       65.94     40.98 o 
 -10  10   6      225.84      250.93     36.67 o 
  -9  10   6       92.22       84.87     25.17 o 
  -8  10   6      121.36      163.47     56.86 o 
  -7  10   6       73.63       73.64     25.65 o 
  -6  10   6       77.99       96.01     26.21 o 
  -5  10   6        1.05        1.19     23.80 o 
  -4  10   6        0.15       -0.04     21.49 o 
  -3  10   6       34.44       69.11     26.14 o 
  -2  10   6       68.34      118.62     25.57 o 
  -1  10   6       76.12       65.14     23.96 o 
   0  10   6       30.82       32.20     18.21 o 
   1  10   6       49.28       57.05     19.82 o 
   2  10   6       15.73       -0.77     18.79 o 
   3  10   6      135.64       95.10     19.34 o 
   4  10   6       24.99        2.67     19.80 o 
   5  10   6       32.38       16.03     20.48 o 
   6  10   6        5.67       -2.79     20.12 o 
   7  10   6       26.16       28.04     38.74 o 
   8  10   6       14.11        4.31     37.27 o 
   9  10   6        7.72      -15.24     43.42 o 
 -31   1   7      259.03      299.61     30.31 o 
 -30   1   7        0.10       14.58     28.86 o 
 -29   1   7       83.51       73.61     29.31 o 
 -28   1   7      200.77      263.36     30.57 o 
 -27   1   7      917.55      953.84     59.37 o 
 -26   1   7       12.54       40.93     25.42 o 
 -25   1   7       75.34      102.86     24.90 o 
 -24   1   7      182.20      219.63     24.35 o 
 -23   1   7      441.87      409.77     25.97 o 
 -22   1   7      559.42      550.39     61.83 o 
 -21   1   7        3.45       23.96     24.04 o 
 -20   1   7     1629.29     1588.98     37.04 o 
 -19   1   7     1729.69     1612.58     49.02 o 
 -18   1   7       60.51       90.50     22.77 o 
 -17   1   7      294.21      338.18     24.97 o 
 -16   1   7      451.27      405.91     23.63 o 
 -15   1   7      304.98      270.30     19.79 o 
 -14   1   7      383.04      373.47     21.59 o 
 -13   1   7     1628.26     1583.90     39.49 o 
 -12   1   7      193.96      217.10     18.00 o 
 -11   1   7      355.15      396.51     31.45 o 
 -10   1   7     1066.76     1062.07     48.25 o 
  -9   1   7     4972.58     4933.55     42.92 o 
  -8   1   7    20126.94    20159.66     81.22 o 
  -7   1   7     2865.80     2797.22     24.69 o 
  -6   1   7       67.17       74.50     16.33 o 
  -5   1   7     3216.71     3139.30     43.24 o 
  -4   1   7     6991.18     6710.39     45.66 o 
  -3   1   7     2637.08     2526.47     30.83 o 
  -2   1   7      341.28      388.08     12.25 o 
  -1   1   7       40.80       16.05      9.59 o 
   0   1   7      711.90      882.95     15.85 o 
   1   1   7     3655.75     3393.02     26.00 o 
   2   1   7     2199.85     2144.85     23.43 o 
   3   1   7      523.59      500.19     13.51 o 
   4   1   7      269.85      305.48     12.19 o 
   5   1   7      647.36      583.39     14.18 o 
   6   1   7       75.86       87.06     10.27 o 
   7   1   7     1877.04     1887.87     23.57 o 
   8   1   7       51.19       72.44     12.27 o 
   9   1   7     2178.60     2102.62     65.78 o 
  10   1   7      169.51      162.43     11.40 o 
  11   1   7     6755.96     6422.99     85.38 o 
  12   1   7      231.64      278.92     25.83 o 
  13   1   7     1076.52     1047.74     33.52 o 
  14   1   7     1210.13     1217.39     72.51 o 
  15   1   7     2012.71     1937.31     42.48 o 
  16   1   7      157.76      127.86     26.15 o 
  17   1   7        3.14       -5.48     25.74 o 
  18   1   7      136.33      125.14     24.75 o 
  19   1   7        8.49      -11.20     28.48 o 
  20   1   7        1.82      -17.27     26.57 o 
  21   1   7      441.59      392.22     35.58 o 
  22   1   7       39.42       60.57     29.61 o 
  23   1   7      247.01      269.79     35.64 o 
  24   1   7        5.79       -2.08     31.20 o 
  25   1   7        4.88       42.73     30.18 o 
  26   1   7      214.83      182.19     33.03 o 
 -31   2   7       48.95       52.93     27.63 o 
 -30   2   7       54.37       74.82     25.45 o 
 -29   2   7       46.02       55.56     26.37 o 
 -28   2   7        0.11       -7.89     24.78 o 
 -27   2   7       34.12       33.54     23.17 o 
 -26   2   7        0.41      -10.08     23.45 o 
 -25   2   7        3.79        7.44     24.14 o 
 -24   2   7       68.27       78.85     23.32 o 
 -23   2   7      103.80      126.96     24.50 o 
 -22   2   7        0.91        8.33     20.49 o 
 -21   2   7      237.30      269.45     24.17 o 
 -20   2   7        9.42       -0.24     20.48 o 
 -19   2   7        3.75       -7.79     20.82 o 
 -18   2   7        5.24       10.35     19.82 o 
 -17   2   7     3591.51     3464.31     82.86 o 
 -16   2   7       14.61       26.53     19.15 o 
 -15   2   7      743.82      780.66     25.62 o 
 -14   2   7      167.97      179.55     17.47 o 
 -13   2   7        1.78        1.76     15.11 o 
 -12   2   7        7.24        9.84     15.01 o 
 -11   2   7     1031.14     1141.92     25.53 o 
 -10   2   7     1556.20     1648.46     27.82 o 
  -9   2   7      126.05      126.43     16.24 o 
  -8   2   7      194.67      224.24     12.47 o 
  -7   2   7      158.25      188.53     11.84 o 
  -6   2   7        6.86        6.85      9.88 o 
  -5   2   7      389.43      423.86     11.99 o 
  -4   2   7        6.03       -5.43      9.18 o 
  -3   2   7     2705.79     2603.96     32.33 o 
  -2   2   7      984.00      871.72     12.07 o 
  -1   2   7       15.33       19.37      7.23 o 
   0   2   7      286.85      267.35      9.07 o 
   1   2   7      838.75      732.85     16.98 o 
   2   2   7       45.10       38.68      9.28 o 
   3   2   7      325.47      259.29     11.38 o 
   4   2   7        4.87       -5.60     15.18 o 
   5   2   7       42.22       33.52     10.83 o 
   6   2   7     2720.25     2745.71     26.06 o 
   7   2   7      120.83      150.63      8.33 o 
   8   2   7     1649.64     1646.24     21.55 o 
   9   2   7       10.28       25.91     10.86 o 
  10   2   7      370.24      349.63     14.08 o 
  11   2   7        0.62       19.96     24.11 o 
  12   2   7     2156.36     2049.69     74.43 o 
  13   2   7      418.61      433.32     30.17 o 
  14   2   7        8.15        8.65     24.80 o 
  15   2   7       32.98       -2.37     27.08 o 
  16   2   7       29.78        1.44     24.89 o 
  17   2   7       33.93        1.86     27.43 o 
  18   2   7        8.97      -12.72     27.00 o 
  19   2   7       28.38       32.15     26.11 o 
  20   2   7       12.01       -8.73     30.17 o 
  21   2   7       10.55       -4.13     29.93 o 
  22   2   7       96.96       89.60     28.49 o 
  23   2   7        9.63        5.13     26.79 o 
  24   2   7       36.60       15.57     31.26 o 
  25   2   7       28.93       28.90     43.61 o 
  26   2   7       93.81       96.00     46.15 o 
 -30   3   7       24.27       29.79     26.74 o 
 -29   3   7      505.30      612.51     51.34 o 
 -28   3   7       30.86       44.38     24.05 o 
 -27   3   7      198.49      229.37     29.02 o 
 -26   3   7        1.21       18.43     27.18 o 
 -25   3   7      698.37      809.70     34.54 o 
 -24   3   7      785.52      882.27     34.98 o 
 -23   3   7      145.77      187.70     24.33 o 
 -22   3   7       13.87       25.69     21.67 o 
 -21   3   7       49.53       86.86     23.24 o 
 -20   3   7      220.44      244.01     46.31 o 
 -19   3   7     1138.14     1122.06     68.85 o 
 -18   3   7      497.03      556.61     27.30 o 
 -17   3   7      340.48      309.12     23.78 o 
 -16   3   7       39.42       24.78     20.67 o 
 -15   3   7     1621.09     1553.84     22.87 o 
 -14   3   7      453.04      450.92     16.35 o 
 -13   3   7      114.93       94.05     12.18 o 
 -12   3   7      298.20      271.00     11.02 o 
 -11   3   7     2337.77     2370.77     47.40 o 
 -10   3   7       97.07       81.84      9.61 o 
  -9   3   7     2221.71     2261.59     21.73 o 
  -8   3   7     4727.00     4730.11     70.80 o 
  -7   3   7     5242.86     5142.44     41.01 o 
  -6   3   7     8184.85     7994.05     96.47 o 
  -5   3   7     3789.47     3721.33     63.82 o 
  -4   3   7     1129.56      995.06     15.19 o 
  -3   3   7      357.71      330.63      7.65 o 
  -2   3   7        3.34        5.07      6.04 o 
  -1   3   7     4031.29     3827.14     40.31 o 
   0   3   7      817.97      905.45     13.46 o 
   1   3   7       21.07       16.76      7.19 o 
   2   3   7     1551.57     1554.93     18.42 o 
   3   3   7      390.96      378.80     14.31 o 
   4   3   7        0.88        2.77      8.91 o 
   5   3   7      584.45      567.41     10.63 o 
   6   3   7      671.98      621.00     14.17 o 
   7   3   7      145.22      142.80      8.98 o 
   8   3   7        9.52       15.75      6.56 o 
   9   3   7      863.81      803.26     27.02 o 
  10   3   7      420.40      453.86     18.68 o 
  11   3   7      298.62      272.70     17.14 o 
  12   3   7      279.74      238.14     17.18 o 
  13   3   7     3083.90     2737.96     37.52 o 
  14   3   7     1430.01     1472.84     56.49 o 
  15   3   7      100.03       83.10     18.09 o 
  16   3   7       78.29       72.12     18.50 o 
  17   3   7       20.54        7.69     26.04 o 
  18   3   7      125.20      104.26     25.98 o 
  19   3   7       59.15        8.67     24.26 o 
  20   3   7       41.51       26.22     24.48 o 
  21   3   7      423.91      463.63     47.85 o 
  22   3   7        8.20       14.28     43.91 o 
  23   3   7       72.95       90.14     47.46 o 
  24   3   7        0.03        8.23     45.77 o 
  25   3   7       92.01      128.75     43.13 o 
 -29   4   7        8.52      -13.13     28.44 o 
 -28   4   7      144.30      191.49     29.90 o 
 -27   4   7        2.13       -6.93     22.95 o 
 -26   4   7      233.14      207.21     29.61 o 
 -25   4   7       33.18       36.41     24.89 o 
 -24   4   7      152.45      148.92     26.97 o 
 -23   4   7      146.49      133.10     25.34 o 
 -22   4   7      936.98      853.82     41.38 o 
 -21   4   7       63.72       51.57     21.17 o 
 -20   4   7      560.77      508.68     27.04 o 
 -19   4   7       65.84       77.46     23.80 o 
 -18   4   7       13.51       29.33     38.32 o 
 -17   4   7      186.56      192.91     23.25 o 
 -16   4   7      529.21      558.46     27.60 o 
 -15   4   7      167.74      125.45     21.09 o 
 -14   4   7      350.85      322.87     33.85 o 
 -13   4   7     1454.90     1371.18     62.16 o 
 -12   4   7      205.07      167.66     12.77 o 
 -11   4   7       44.50       43.82      5.79 o 
 -10   4   7      336.35      365.75     27.89 o 
  -9   4   7      353.86      390.28     25.57 o 
  -8   4   7      614.30      620.69     27.50 o 
  -7   4   7       37.25       34.21     17.84 o 
  -6   4   7       78.08       95.82     18.01 o 
  -5   4   7      180.17      147.24      6.14 o 
  -4   4   7     1192.93     1064.23     13.33 o 
  -3   4   7      560.26      591.96      9.44 o 
  -2   4   7      631.33      665.29      9.30 o 
  -1   4   7     1162.63     1127.54     11.94 o 
   0   4   7     1494.35     1433.93     14.54 o 
   1   4   7      890.30      868.59     12.39 o 
   2   4   7     1119.04     1216.75     12.49 o 
   3   4   7      556.95      583.47     10.85 o 
   4   4   7      665.36      637.46     10.89 o 
   5   4   7      225.56      245.66      8.30 o 
   6   4   7      946.90      937.50     20.22 o 
   7   4   7      841.11      884.92     13.88 o 
   8   4   7      228.14      249.74      9.75 o 
   9   4   7      362.08      333.76     11.40 o 
  10   4   7      372.76      396.49     15.01 o 
  11   4   7      562.13      571.80     29.07 o 
  12   4   7      104.89      120.00     22.09 o 
  13   4   7        1.09       -2.19     13.94 o 
  14   4   7      150.90       97.67     18.60 o 
  15   4   7       86.50       74.17     16.23 o 
  16   4   7       16.51        5.40     17.74 o 
  17   4   7       55.13       46.28     39.55 o 
  18   4   7        9.83       -2.71     40.68 o 
  19   4   7        0.03      -34.00     41.05 o 
  20   4   7       48.18       47.45     40.66 o 
  21   4   7        6.54       26.02     39.92 o 
  22   4   7        0.84       28.94     42.26 o 
  23   4   7       45.47       48.31     45.04 o 
  24   4   7       21.02       57.32     47.32 o 
 -28   5   7       46.68       55.28     25.37 o 
 -27   5   7      274.17      312.65     40.32 o 
 -26   5   7       76.79      112.72     26.90 o 
 -25   5   7      489.65      588.14     32.10 o 
 -24   5   7      152.62      215.99     26.77 o 
 -23   5   7      121.16      115.78     24.54 o 
 -22   5   7      278.73      288.44     28.16 o 
 -21   5   7      431.26      487.49     39.20 o 
 -20   5   7      443.85      469.84     28.65 o 
 -19   5   7      186.57      218.37     37.73 o 
 -18   5   7      100.96       92.35     31.62 o 
 -17   5   7       59.57       74.31     28.55 o 
 -16   5   7      269.43      320.80     35.80 o 
 -15   5   7      237.66      245.97     31.20 o 
 -14   5   7     2220.27     2442.95     58.54 o 
 -13   5   7       11.34       21.46     29.89 o 
 -12   5   7      767.82      763.50     39.14 o 
 -11   5   7      100.73       71.70     25.52 o 
 -10   5   7     1934.63     1492.02     40.92 o 
  -9   5   7     1802.32     1437.64     38.66 o 
  -8   5   7      680.30      558.58     27.17 o 
  -7   5   7      773.10      759.96     29.63 o 
  -6   5   7     1642.66     1747.52     37.14 o 
  -5   5   7      782.26      843.38     29.32 o 
  -4   5   7      539.39      581.41     24.11 o 
  -3   5   7     3360.14     3340.00     35.20 o 
  -2   5   7     2920.09     2883.71     32.97 o 
  -1   5   7      578.14      609.93     20.33 o 
   0   5   7      183.14      174.81     10.89 o 
   1   5   7     2037.89     2053.70     28.02 o 
   2   5   7       13.98       22.31     10.26 o 
   3   5   7       36.01       26.38     14.51 o 
   4   5   7        1.42       -4.22     12.34 o 
   5   5   7        0.84        5.23     12.23 o 
   6   5   7      225.51      191.51     13.65 o 
   7   5   7      145.86      133.32     12.92 o 
   8   5   7      339.11      344.65     14.20 o 
   9   5   7      130.96      134.58     12.25 o 
  10   5   7       13.92        9.68     10.38 o 
  11   5   7        6.47       -0.16     18.56 o 
  12   5   7      144.55      129.64     34.48 o 
  13   5   7      469.44      457.66     24.97 o 
  14   5   7      273.92      258.82     23.66 o 
  15   5   7       29.28       34.33     19.48 o 
  16   5   7        3.70        5.65     20.20 o 
  17   5   7       36.08       38.24     20.55 o 
  18   5   7        8.84       -7.83     36.45 o 
  19   5   7      172.24      126.97     38.90 o 
  20   5   7       26.92      -15.43     38.89 o 
  21   5   7        0.05      -40.09     40.09 o 
  22   5   7        0.00       27.69     39.52 o 
  23   5   7       54.80       61.49     40.58 o 
 -26   6   7       14.50       15.78     43.49 o 
 -25   6   7       40.63       68.25     41.97 o 
 -24   6   7      187.86      174.10     36.50 o 
 -23   6   7       12.82        8.62     35.84 o 
 -22   6   7       64.57       73.03     39.04 o 
 -21   6   7       43.06       83.58     39.14 o 
 -20   6   7      167.41      230.49     40.83 o 
 -19   6   7      805.48      827.47     49.38 o 
 -18   6   7       76.89       73.43     34.01 o 
 -17   6   7       54.14       43.08     29.29 o 
 -16   6   7        8.78        7.80     29.72 o 
 -15   6   7      215.00      219.55     31.56 o 
 -14   6   7        0.81       23.16     28.25 o 
 -13   6   7     1013.57     1063.25     42.56 o 
 -12   6   7      435.95      436.31     33.76 o 
 -11   6   7     1204.32      892.94     37.38 o 
 -10   6   7      797.87      652.34     33.11 o 
  -9   6   7      486.92      322.65     27.86 o 
  -8   6   7      251.11      191.04     23.79 o 
  -7   6   7       85.97       56.34     21.67 o 
  -6   6   7     1069.51      920.08    128.02 o 
  -5   6   7      362.51      376.18     17.14 o 
  -4   6   7        0.95       -4.58     12.37 o 
  -3   6   7      172.21      193.87     13.33 o 
  -2   6   7      475.97      511.23     24.35 o 
  -1   6   7       50.93       47.23     10.01 o 
   0   6   7        0.14        0.16     18.92 o 
   1   6   7       93.82       92.17     19.46 o 
   2   6   7      379.76      390.85     18.55 o 
   3   6   7      102.13      107.79     15.93 o 
   4   6   7      158.61      140.50     15.67 o 
   5   6   7      339.24      302.12     16.61 o 
   6   6   7      609.61      709.87     20.08 o 
   7   6   7       29.82        9.25     13.43 o 
   8   6   7       48.94       29.46     13.79 o 
   9   6   7       19.73        8.96     13.90 o 
  10   6   7      145.73      128.69     50.78 o 
  11   6   7      208.90      239.31     32.83 o 
  12   6   7       21.86       35.50     21.71 o 
  13   6   7        0.89       34.96     29.49 o 
  14   6   7       27.11       39.21     21.93 o 
  15   6   7       28.74       28.33     22.27 o 
  16   6   7       59.32       88.98     22.83 o 
  17   6   7        2.94        4.14     22.64 o 
  18   6   7       34.72       -4.24     40.59 o 
  19   6   7        0.24      -20.94     38.22 o 
  20   6   7       30.30      -17.58     39.01 o 
  21   6   7       10.24      -20.51     38.97 o 
 -24   7   7       54.35       83.10     26.62 o 
 -23   7   7      294.06      292.83     32.46 o 
 -22   7   7       17.84       41.44     28.18 o 
 -21   7   7      208.53      227.49     29.67 o 
 -20   7   7       85.01      140.01     33.61 o 
 -19   7   7      280.39      285.51     29.64 o 
 -18   7   7        0.24       11.36     25.67 o 
 -17   7   7       47.28       79.54     26.10 o 
 -16   7   7       87.64       96.51     23.24 o 
 -15   7   7        0.06        1.66     21.14 o 
 -14   7   7        0.90        4.18     21.61 o 
 -13   7   7       41.48       60.20     20.41 o 
 -12   7   7        0.09        3.40     21.22 o 
 -11   7   7      483.08      494.01     25.38 o 
 -10   7   7       55.86       72.10     21.80 o 
  -9   7   7     1509.23     1563.06     41.47 o 
  -8   7   7     1457.03     1541.56     73.02 o 
  -7   7   7     1417.99     1545.25     84.48 o 
  -6   7   7      844.52      907.37     25.52 o 
  -5   7   7      208.35      147.12     20.79 o 
  -4   7   7      972.34      931.38     30.49 o 
  -3   7   7     1001.92      980.07     30.46 o 
  -2   7   7     1193.08     1152.83     32.32 o 
  -1   7   7      807.53      812.07     33.10 o 
   0   7   7      305.50      323.55     23.62 o 
   1   7   7     1085.69     1089.42     29.94 o 
   2   7   7      727.97      724.18     27.88 o 
   3   7   7     1881.61     1865.02     29.99 o 
   4   7   7        2.53        2.92     16.40 o 
   5   7   7      645.26      600.41     21.53 o 
   6   7   7        6.14       -2.94     16.35 o 
   7   7   7       13.13       17.19     15.27 o 
   8   7   7        0.02        1.57     14.84 o 
   9   7   7      195.37      170.90     24.77 o 
  10   7   7      219.04      203.19     25.75 o 
  11   7   7       27.19       28.92     23.43 o 
  12   7   7      883.85      951.98     72.73 o 
  13   7   7        0.20       22.66     29.50 o 
  14   7   7       95.84       92.61     26.87 o 
  15   7   7       50.75       43.97     23.63 o 
  16   7   7       88.67      151.01     31.59 o 
  17   7   7      154.42      135.37     26.67 o 
  18   7   7        2.34        8.22     36.97 o 
  19   7   7       15.55      -20.59     38.45 o 
 -21   8   7      141.34      158.85     30.92 o 
 -20   8   7      200.64      231.08     31.06 o 
 -19   8   7      187.97      213.21     29.57 o 
 -18   8   7        1.50       18.54     25.32 o 
 -17   8   7       54.31       96.90     23.55 o 
 -16   8   7      170.37      174.50     26.24 o 
 -15   8   7        8.67       30.72     24.53 o 
 -14   8   7      112.66      101.82     21.65 o 
 -13   8   7        2.40       13.56     22.62 o 
 -12   8   7       93.91       84.80     28.38 o 
 -11   8   7       31.10       24.44     21.21 o 
 -10   8   7        3.70        6.90     20.13 o 
  -9   8   7      330.44      351.70     23.59 o 
  -8   8   7        0.12       -5.83     17.85 o 
  -7   8   7        7.87       -4.30     20.44 o 
  -6   8   7        3.26       -6.42     20.94 o 
  -5   8   7      114.40       80.36     23.29 o 
  -4   8   7      123.10      123.07     20.78 o 
  -3   8   7       47.21       67.58     22.65 o 
  -2   8   7      384.61      383.06     24.19 o 
  -1   8   7        0.62       -9.84     20.57 o 
   0   8   7       15.60       18.26     21.01 o 
   1   8   7      194.74      185.21     18.63 o 
   2   8   7      162.99      215.27     18.81 o 
   3   8   7      119.98      132.07     18.92 o 
   4   8   7      695.77      650.61     23.72 o 
   5   8   7        0.16        6.68     17.73 o 
   6   8   7       64.17       44.76     16.98 o 
   7   8   7       66.65       54.09     16.83 o 
   8   8   7      249.79      332.21     29.04 o 
   9   8   7       14.89       53.50     26.19 o 
  10   8   7      570.61      609.98     30.84 o 
  11   8   7       48.45      109.79     33.36 o 
  12   8   7      515.89      551.31     60.15 o 
  13   8   7       24.80       46.97     27.18 o 
  14   8   7      370.76      408.98     48.44 o 
  15   8   7        7.32       19.10     43.16 o 
  16   8   7       13.25       23.24     25.17 o 
 -18   9   7       26.49       26.32     25.52 o 
 -17   9   7      105.77       78.96     24.22 o 
 -16   9   7       16.91       17.09     25.75 o 
 -15   9   7      101.00      107.56     25.91 o 
 -14   9   7       98.61      127.19     37.22 o 
 -13   9   7       24.26       -7.40     38.85 o 
 -12   9   7      110.23      138.29     38.25 o 
 -11   9   7      110.23      144.11     34.39 o 
 -10   9   7      123.49      152.48     38.87 o 
  -9   9   7      257.31      234.25     39.83 o 
  -8   9   7      300.14      355.25     28.34 o 
  -7   9   7      315.75      299.50     30.04 o 
  -6   9   7      159.74      162.15     25.24 o 
  -5   9   7       20.46       24.88     21.85 o 
  -4   9   7       99.93       86.41     21.56 o 
  -3   9   7      124.53      149.74     24.55 o 
  -2   9   7       16.21       21.63     28.10 o 
  -1   9   7       87.68       71.52     23.20 o 
   0   9   7       18.38       23.62     20.71 o 
   1   9   7      392.19      398.97     26.07 o 
   2   9   7       34.84       20.42     17.26 o 
   3   9   7       71.31       36.33     17.74 o 
   4   9   7       32.26       26.50     18.53 o 
   5   9   7      179.24      178.70     20.26 o 
   6   9   7        0.06       13.50     18.57 o 
   7   9   7        1.16        4.99     25.29 o 
   8   9   7        1.44       11.96     25.62 o 
   9   9   7       53.78       73.03     26.98 o 
  10   9   7       15.44       29.10     26.21 o 
  11   9   7       84.04      150.52     32.98 o 
  12   9   7        9.54       14.01     25.60 o 
 -12  10   7      240.54      274.97     40.63 o 
 -11  10   7       47.62      127.58     42.66 o 
 -10  10   7        5.69       37.72     25.99 o 
  -9  10   7       13.46       16.25     25.69 o 
  -8  10   7       50.23       56.13     25.30 o 
  -7  10   7       24.98       14.92     24.46 o 
  -6  10   7      220.40      266.65     28.47 o 
  -5  10   7      390.59      420.29     30.75 o 
  -4  10   7      226.34      219.29     27.56 o 
  -3  10   7      152.37      133.66     24.82 o 
  -2  10   7      622.59      781.22     57.18 o 
  -1  10   7      497.13      589.35     30.58 o 
   0  10   7      129.14      164.85     26.65 o 
   1  10   7        0.26        0.20     23.36 o 
   2  10   7       62.38       64.71     20.25 o 
   3  10   7       77.51       81.65     20.01 o 
   4  10   7        8.09       -9.96     19.09 o 
   5  10   7      118.38      113.20     28.23 o 
   6  10   7        4.59      -11.03     28.66 o 
   7  10   7       43.56       36.41     25.43 o 
 -31   0   8       12.42       13.33     33.99 o 
 -30   0   8       13.28       18.76     37.54 o 
 -29   0   8       22.20       16.82     39.25 o 
 -28   0   8      200.47      272.24     45.46 o 
 -27   0   8      503.93      545.79     48.54 o 
 -26   0   8       12.95       30.47     36.30 o 
 -25   0   8       38.39        3.17     30.56 o 
 -24   0   8      310.23      260.20     34.47 o 
 -23   0   8        1.70        5.05     31.69 o 
 -22   0   8      102.68      110.66     29.62 o 
 -21   0   8     1163.95      997.51     46.49 o 
 -20   0   8       46.51       65.40     28.54 o 
 -19   0   8       19.12       44.03     33.75 o 
 -18   0   8     1802.50     1782.57     53.64 o 
 -17   0   8       19.81      -11.87     31.24 o 
 -16   0   8     1690.81     1683.97     50.02 o 
 -15   0   8        2.91        1.62     24.46 o 
 -14   0   8        0.50        6.19     26.98 o 
 -13   0   8     4018.62     3648.69     59.33 o 
 -12   0   8       96.08       78.35     22.38 o 
 -11   0   8      648.87      747.28     31.60 o 
 -10   0   8     7391.63     7436.01     78.09 o 
  -9   0   8     4188.52     3888.35     57.88 o 
  -8   0   8    11255.94    10929.68     90.91 o 
  -7   0   8      118.22      137.04     17.49 o 
  -6   0   8     4636.68     4525.51     40.50 o 
  -5   0   8      954.26      949.07     31.39 o 
  -4   0   8     1912.04     1839.11     38.21 o 
  -3   0   8      134.70      139.91     22.34 o 
  -2   0   8     1360.73     1184.00     33.33 o 
  -1   0   8       12.17      -24.14     24.14 o 
   0   0   8     2403.21     2571.16     45.80 o 
   1   0   8     9026.03     9548.16     80.41 o 
   2   0   8    29964.90    29800.39    140.56 o 
   3   0   8    13094.15    13322.86     95.95 o 
   4   0   8      220.15      300.05     29.51 o 
   5   0   8        5.50       20.00     14.71 o 
   6   0   8     9963.53     9827.25     89.00 o 
   7   0   8      499.28      465.31     43.11 o 
   8   0   8     6305.36     6375.72    206.93 o 
   9   0   8      112.29       76.20     32.56 o 
  10   0   8     6635.31     6998.84     88.25 o 
  11   0   8     2150.31     2144.03     57.41 o 
  12   0   8     5528.16     5501.03     83.46 o 
  13   0   8      242.06      251.03     40.08 o 
  14   0   8      451.66      423.88     41.57 o 
  15   0   8      379.82      356.32     37.62 o 
  16   0   8       94.04       63.93     32.07 o 
  17   0   8        6.60        6.47     36.55 o 
  18   0   8       98.29       67.53     41.45 o 
  19   0   8        0.04      -21.19     39.19 o 
  20   0   8       34.67      -11.10     42.01 o 
  21   0   8      377.30      447.42     56.51 o 
  22   0   8       23.08       29.18     39.58 o 
  23   0   8      641.35      607.13     59.37 o 
  24   0   8       29.07       82.54     39.92 o 
  25   0   8     1033.34      939.17     65.58 o 
 -31   1   8        9.79       31.66     28.85 o 
 -30   1   8       28.80       62.39     30.65 o 
 -29   1   8       49.51       69.24     30.41 o 
 -28   1   8        5.61      -21.07     28.60 o 
 -27   1   8       15.33       41.49     28.50 o 
 -26   1   8       14.54       18.39     26.25 o 
 -25   1   8       67.59       96.61     24.14 o 
 -24   1   8        0.92        4.62     24.57 o 
 -23   1   8        0.31        3.72     22.04 o 
 -22   1   8       57.14       49.77     19.95 o 
 -21   1   8       92.80       90.44     21.93 o 
 -20   1   8      127.09      126.89     26.12 o 
 -19   1   8       30.83       22.61     23.13 o 
 -18   1   8     2327.16     2198.34     43.38 o 
 -17   1   8      999.80      932.00     29.54 o 
 -16   1   8      891.11      805.23     26.97 o 
 -15   1   8       85.61       72.17     19.44 o 
 -14   1   8      134.14      155.84     19.95 o 
 -13   1   8      139.70      116.42     17.61 o 
 -12   1   8       55.55       70.10     17.42 o 
 -11   1   8      894.98      972.93     35.61 o 
 -10   1   8      975.96     1027.28     38.18 o 
  -9   1   8       14.84       29.06     16.29 o 
  -8   1   8       25.97       46.60     12.49 o 
  -7   1   8        4.23       -1.56     13.65 o 
  -6   1   8       76.61       84.07     12.59 o 
  -5   1   8     4393.08     4337.65     31.17 o 
  -4   1   8      428.85      451.98     24.06 o 
  -3   1   8      267.55      255.35     17.03 o 
  -2   1   8      918.85      969.20     22.10 o 
  -1   1   8     2870.25     3071.18     69.96 o 
   0   1   8     1995.46     1958.11    100.43 o 
   1   1   8     6288.03     6205.11     60.01 o 
   2   1   8     1351.96     1322.56     28.86 o 
   3   1   8       36.07       53.93     12.60 o 
   4   1   8       11.70       14.05     10.95 o 
   5   1   8      626.40      595.01     15.33 o 
   6   1   8      249.07      225.93     16.68 o 
   7   1   8      410.40      409.39     15.67 o 
   8   1   8        5.29        3.69      3.91 o 
   9   1   8      312.26      329.42     12.51 o 
  10   1   8       26.34       23.71      9.61 o 
  11   1   8      791.80      834.37     32.03 o 
  12   1   8       40.68       43.27     26.32 o 
  13   1   8      464.99      540.31     52.21 o 
  14   1   8       46.29       43.34     22.57 o 
  15   1   8      278.61      231.70     26.53 o 
  16   1   8      106.45       65.30     25.57 o 
  17   1   8      153.35      113.03     25.26 o 
  18   1   8       99.18      108.74     29.52 o 
  19   1   8        0.01       -0.34     29.01 o 
  20   1   8        4.06      -46.86     58.27 o 
  21   1   8        0.57       -1.29     27.55 o 
  22   1   8       33.44       31.09     32.62 o 
  23   1   8        0.46        7.80     30.68 o 
  24   1   8       29.15        9.60     30.03 o 
  25   1   8        9.61       -7.89     33.50 o 
 -30   2   8        0.76       19.33     26.88 o 
 -29   2   8       80.05       96.04     28.44 o 
 -28   2   8       44.48       44.83     26.90 o 
 -27   2   8       28.14       26.06     25.44 o 
 -26   2   8      183.35      125.89     28.96 o 
 -25   2   8      290.83      326.11     30.30 o 
 -24   2   8       19.35       31.53     23.48 o 
 -23   2   8      873.24      842.92     34.16 o 
 -22   2   8        1.23       16.84     22.06 o 
 -21   2   8       80.77       57.38     20.22 o 
 -20   2   8      522.97      551.80     28.02 o 
 -19   2   8        1.67       -9.24     18.75 o 
 -18   2   8        5.52        0.89     19.80 o 
 -17   2   8      301.26      269.99     23.39 o 
 -16   2   8      132.44      139.13     22.22 o 
 -15   2   8     1944.10     1782.09     34.47 o 
 -14   2   8      883.50      873.51     34.84 o 
 -13   2   8      137.33      128.85     19.35 o 
 -12   2   8        3.20       15.95     17.41 o 
 -11   2   8     3604.65     3442.73     40.42 o 
 -10   2   8     1440.27     1454.12     28.83 o 
  -9   2   8     2170.11     2136.97     82.90 o 
  -8   2   8      396.99      419.55     15.46 o 
  -7   2   8        4.53       -1.76     11.46 o 
  -6   2   8      645.25      700.44     15.63 o 
  -5   2   8       89.54       78.50     11.10 o 
  -4   2   8       77.95       55.45     11.27 o 
  -3   2   8     1932.09     1995.71     51.42 o 
  -2   2   8     2827.37     3005.04     24.98 o 
  -1   2   8      532.87      539.71     19.29 o 
   0   2   8      166.56      190.20     16.66 o 
   1   2   8      114.63      105.27     16.00 o 
   2   2   8     4326.15     4206.13     65.63 o 
   3   2   8        0.05        7.53     17.17 o 
   4   2   8     1979.00     1959.40     31.58 o 
   5   2   8      536.88      533.72     22.25 o 
   6   2   8      809.26      722.18     24.71 o 
   7   2   8       41.64       36.20      6.16 o 
   8   2   8      619.10      498.29     21.25 o 
   9   2   8       47.78       72.38     12.00 o 
  10   2   8     2963.49     2564.64     44.89 o 
  11   2   8       45.52       68.66     12.91 o 
  12   2   8     4053.01     3988.27     53.35 o 
  13   2   8      291.94      347.71     27.03 o 
  14   2   8      930.70      816.17     34.86 o 
  15   2   8      317.19      335.29     29.73 o 
  16   2   8      530.63      580.73     50.30 o 
  17   2   8       15.67       20.30     27.10 o 
  18   2   8       35.72       17.08     27.90 o 
  19   2   8      100.83       96.84     31.68 o 
  20   2   8        7.46      -10.18     29.38 o 
  21   2   8      106.21       74.73     30.29 o 
  22   2   8        1.47        2.61     28.40 o 
  23   2   8      330.15      339.84     35.56 o 
  24   2   8       49.43       50.53     30.49 o 
 -30   3   8        3.70       21.09     26.78 o 
 -29   3   8      221.17      250.52     33.78 o 
 -28   3   8       66.59       83.68     30.00 o 
 -27   3   8       43.68       64.00     25.92 o 
 -26   3   8       39.01       48.54     25.36 o 
 -25   3   8        8.27       27.08     23.01 o 
 -24   3   8        5.06       14.03     23.43 o 
 -23   3   8      295.82      291.66     25.65 o 
 -22   3   8       12.55       36.96     22.89 o 
 -21   3   8        0.20       -7.06     22.88 o 
 -20   3   8       28.86       30.64     22.73 o 
 -19   3   8       87.31       95.68     21.50 o 
 -18   3   8      404.82      381.29     63.47 o 
 -17   3   8      185.78      188.61     23.22 o 
 -16   3   8      847.87      764.85     28.39 o 
 -15   3   8      153.96      143.75     13.78 o 
 -14   3   8      310.44      264.32     12.89 o 
 -13   3   8     1361.64     1292.57     29.81 o 
 -12   3   8      111.42      102.69     26.63 o 
 -11   3   8      607.74      599.89     36.77 o 
 -10   3   8      711.50      649.88     24.16 o 
  -9   3   8        7.80        6.99      9.88 o 
  -8   3   8      707.55      688.53     16.29 o 
  -7   3   8      929.73      933.77     21.50 o 
  -6   3   8     2697.78     2853.16     26.48 o 
  -5   3   8      581.37      641.88     15.02 o 
  -4   3   8      672.97      744.36     14.69 o 
  -3   3   8     3845.00     4101.06     39.93 o 
  -2   3   8      314.17      342.97     11.80 o 
  -1   3   8      130.20      118.43     10.42 o 
   0   3   8       20.77       23.43      7.87 o 
   1   3   8     1297.40     1366.47     19.11 o 
   2   3   8        5.14        0.82     10.11 o 
   3   3   8      681.50      629.55     14.89 o 
   4   3   8       45.92       40.57     10.68 o 
   5   3   8      279.02      282.83     16.22 o 
   6   3   8      553.07      595.66     13.97 o 
   7   3   8     1910.06     1832.83     35.42 o 
   8   3   8      115.50      120.11      8.09 o 
   9   3   8      276.82      240.48     24.31 o 
  10   3   8      470.33      449.13     27.63 o 
  11   3   8      261.83      225.58     26.79 o 
  12   3   8       44.10       56.18     25.70 o 
  13   3   8      522.15      500.02     29.02 o 
  14   3   8       94.39      103.81     26.48 o 
  15   3   8      208.24      154.04     28.50 o 
  16   3   8       88.12       60.30     26.22 o 
  17   3   8       46.02       29.69     24.56 o 
  18   3   8        0.01      -18.52     25.21 o 
  19   3   8       31.38       12.51     26.71 o 
  20   3   8        2.88       -8.04     27.44 o 
  21   3   8        0.05       14.31     28.98 o 
  22   3   8       25.47       69.47     30.65 o 
  23   3   8        3.45        4.79     46.59 o 
  24   3   8       15.60       -3.82     45.65 o 
 -29   4   8       76.81       75.12     26.19 o 
 -28   4   8      201.25      202.21     30.76 o 
 -27   4   8       39.37       46.31     29.12 o 
 -26   4   8       92.62      113.14     26.58 o 
 -25   4   8      190.00      212.34     27.52 o 
 -24   4   8      132.60      132.20     24.43 o 
 -23   4   8       20.02       10.19     21.57 o 
 -22   4   8       22.70       37.58     22.61 o 
 -21   4   8       67.07      100.34     24.05 o 
 -20   4   8       32.36       41.19     22.76 o 
 -19   4   8      350.95      306.76     24.78 o 
 -18   4   8     1295.42     1291.11     35.34 o 
 -17   4   8      209.21      180.39     24.21 o 
 -16   4   8     2516.84     2618.89     63.46 o 
 -15   4   8       90.13       87.38     31.20 o 
 -14   4   8        7.74       -2.11     27.08 o 
 -13   4   8     1301.59     1192.90    110.35 o 
 -12   4   8      368.73      365.46     19.67 o 
 -11   4   8     3489.33     3425.66     53.92 o 
 -10   4   8      231.83      226.78      5.54 o 
  -9   4   8     1576.59     1302.14     58.22 o 
  -8   4   8       61.42       54.40      5.36 o 
  -7   4   8     2057.03     1968.82    114.87 o 
  -6   4   8       23.43        9.04      6.50 o 
  -5   4   8       19.91       11.38      7.20 o 
  -4   4   8      582.87      551.74     14.84 o 
  -3   4   8       70.05       68.79      7.18 o 
  -2   4   8      153.87      153.13      7.36 o 
  -1   4   8      128.86      135.38      8.31 o 
   0   4   8     4116.90     3903.54     40.97 o 
   1   4   8      125.51      167.45     14.43 o 
   2   4   8     2912.51     2861.95     26.77 o 
   3   4   8      403.34      408.11     12.57 o 
   4   4   8     1375.75     1328.87     21.12 o 
   5   4   8       92.70       80.51      8.70 o 
   6   4   8     4417.66     4273.02     34.38 o 
   7   4   8      387.27      392.55     14.59 o 
   8   4   8     3561.42     3661.12     29.47 o 
   9   4   8       67.03       68.96     11.37 o 
  10   4   8        4.33       17.64     22.39 o 
  11   4   8        1.87       -4.39     14.40 o 
  12   4   8      736.87      736.44     30.07 o 
  13   4   8       20.02       22.55     16.39 o 
  14   4   8      158.93      157.63     17.60 o 
  15   4   8       58.95       62.53     16.58 o 
  16   4   8      132.54      102.58     27.93 o 
  17   4   8        0.56      -27.80     27.80 o 
  18   4   8      284.03      309.16     45.03 o 
  19   4   8       20.18       -7.47     40.17 o 
  20   4   8       12.27       -4.96     40.00 o 
  21   4   8      193.25      232.76     43.76 o 
  22   4   8       10.64       27.67     42.53 o 
  23   4   8      322.44      404.40     52.81 o 
 -27   5   8        1.20        2.28     25.80 o 
 -26   5   8        3.08       12.90     24.63 o 
 -25   5   8       13.17       37.66     26.44 o 
 -24   5   8      507.74      520.44     33.45 o 
 -23   5   8        0.13       -0.62     25.20 o 
 -22   5   8       83.46       48.61     24.78 o 
 -21   5   8      188.69      181.58     40.30 o 
 -20   5   8      221.53      235.79     36.35 o 
 -19   5   8        1.38       -9.62     32.66 o 
 -18   5   8        4.59       -1.68     34.17 o 
 -17   5   8      706.48      668.54     40.27 o 
 -16   5   8      336.49      319.17     37.06 o 
 -15   5   8       82.93       65.04     30.23 o 
 -14   5   8        4.51       -1.68     26.25 o 
 -13   5   8     1040.12     1047.20     42.07 o 
 -12   5   8     1714.48     1731.42     49.30 o 
 -11   5   8     1362.40     1224.08     40.85 o 
 -10   5   8     1465.73     1114.51     37.76 o 
  -9   5   8      373.92      266.46     25.52 o 
  -8   5   8      456.58      386.66     25.43 o 
  -7   5   8       23.92       11.54     18.43 o 
  -6   5   8      331.68      269.21     31.48 o 
  -5   5   8     1084.03     1163.83     58.34 o 
  -4   5   8      254.00      204.76     16.91 o 
  -3   5   8       56.58       40.52     19.89 o 
  -2   5   8       71.68       71.65      8.48 o 
  -1   5   8       19.96       23.06     10.82 o 
   0   5   8     1098.44     1083.15     22.64 o 
   1   5   8      447.03      423.60     19.95 o 
   2   5   8       10.71       16.34     11.57 o 
   3   5   8     1125.34     1193.79     20.87 o 
   4   5   8      568.72      521.94     16.58 o 
   5   5   8      925.44      886.95     18.98 o 
   6   5   8      300.10      304.96     15.40 o 
   7   5   8      862.70      937.99     33.44 o 
   8   5   8      549.55      551.45     16.62 o 
   9   5   8       31.71       32.79     19.62 o 
  10   5   8      188.16      187.30     21.84 o 
  11   5   8      456.24      518.76     45.41 o 
  12   5   8      121.67      145.73     21.69 o 
  13   5   8        9.12        6.61     20.83 o 
  14   5   8      101.34      112.52     20.93 o 
  15   5   8      181.66      196.49     22.94 o 
  16   5   8       54.04       84.55     41.37 o 
  17   5   8       10.52        2.13     34.86 o 
  18   5   8       25.23       11.75     37.25 o 
  19   5   8       13.48        9.01     41.93 o 
  20   5   8        0.24      -26.96     46.07 o 
  21   5   8        0.10      -37.47     48.22 o 
 -26   6   8       58.06       72.66     35.15 o 
 -25   6   8      321.41      386.19     45.07 o 
 -24   6   8       11.48       -3.29     40.33 o 
 -23   6   8        3.40       -4.28     39.94 o 
 -22   6   8      142.32      107.73     39.73 o 
 -21   6   8       73.06       62.40     37.27 o 
 -20   6   8      126.74      123.48     35.70 o 
 -19   6   8      190.44      140.68     34.79 o 
 -18   6   8       34.70       22.51     35.82 o 
 -17   6   8      205.30      213.28     33.47 o 
 -16   6   8       40.63       49.23     32.64 o 
 -15   6   8       42.75       42.90     28.02 o 
 -14   6   8      207.02      185.74     29.47 o 
 -13   6   8       51.24       63.91     26.82 o 
 -12   6   8       51.73       69.27     27.21 o 
 -11   6   8      168.06      226.84     30.78 o 
 -10   6   8        6.72       13.01     27.21 o 
  -9   6   8     4150.30     3634.88     60.26 o 
  -8   6   8     1225.11      952.19     35.92 o 
  -7   6   8      613.07      509.92     27.25 o 
  -6   6   8      577.34      577.68    112.82 o 
  -5   6   8     1740.61     1898.98     27.25 o 
  -4   6   8       27.24       25.91     11.77 o 
  -3   6   8       15.70       18.80     10.27 o 
  -2   6   8      151.92       99.88     18.04 o 
  -1   6   8       13.93       -4.41     19.41 o 
   0   6   8        1.47      -13.52     18.85 o 
   1   6   8      358.03      338.14     46.23 o 
   2   6   8      709.60      709.55     70.43 o 
   3   6   8       12.96       26.00     17.78 o 
   4   6   8     4305.75     4097.18     45.18 o 
   5   6   8        1.13       30.34     17.07 o 
   6   6   8     1308.34     1262.15     24.51 o 
   7   6   8       97.50       99.80     14.78 o 
   8   6   8      790.90      807.03     31.74 o 
   9   6   8      409.73      442.30     27.43 o 
  10   6   8      314.79      335.86     26.99 o 
  11   6   8        0.60       17.71     23.19 o 
  12   6   8      733.84      749.35     52.92 o 
  13   6   8       85.27       84.26     23.77 o 
  14   6   8        2.18       29.35     22.82 o 
  15   6   8      192.57      188.29     24.54 o 
  16   6   8       39.85       35.36     23.29 o 
  17   6   8        0.58       -2.76     39.85 o 
  18   6   8       17.89      -14.06     37.36 o 
  19   6   8      156.97      160.38     42.78 o 
  20   6   8      121.95      142.30     46.61 o 
 -23   7   8        3.27       21.08     40.75 o 
 -22   7   8      259.94      272.79     44.63 o 
 -21   7   8       25.67       37.27     38.39 o 
 -20   7   8       46.34       22.98     38.18 o 
 -19   7   8        4.92       21.08     36.09 o 
 -18   7   8       43.74       38.95     32.39 o 
 -17   7   8      418.56      416.13     41.47 o 
 -16   7   8       10.77       14.27     29.66 o 
 -15   7   8       90.99      133.84     34.69 o 
 -14   7   8      430.06      370.03     35.70 o 
 -13   7   8       10.90       19.17     20.35 o 
 -12   7   8       81.49       67.14     21.16 o 
 -11   7   8        3.47       -8.17     20.60 o 
 -10   7   8      353.64      342.22     23.13 o 
  -9   7   8      490.76      505.73     25.82 o 
  -8   7   8      234.63      329.69     61.01 o 
  -7   7   8      912.45      907.52     28.73 o 
  -6   7   8      914.40      949.88     22.86 o 
  -5   7   8       79.52       97.23     14.57 o 
  -4   7   8       14.77       22.64     22.76 o 
  -3   7   8      141.77      173.90     22.25 o 
  -2   7   8        4.94        1.77     20.01 o 
  -1   7   8       41.12       37.81     21.09 o 
   0   7   8       36.56       27.40     19.44 o 
   1   7   8      514.16      502.36     26.48 o 
   2   7   8       91.81       82.50     20.73 o 
   3   7   8        8.80        0.93     19.45 o 
   4   7   8        4.61       -0.41     18.28 o 
   5   7   8     1001.95      960.26     33.55 o 
   6   7   8        5.25       13.52     15.87 o 
   7   7   8     1260.31     1382.39     27.02 o 
   8   7   8        1.59       30.73     23.09 o 
   9   7   8     1146.56     1144.10     37.28 o 
  10   7   8       44.84       37.22     24.25 o 
  11   7   8       83.90      121.24     26.09 o 
  12   7   8      299.07      319.17     28.47 o 
  13   7   8      236.85      287.73     29.17 o 
  14   7   8        0.75       21.13     23.75 o 
  15   7   8      187.77      241.33     46.11 o 
  16   7   8      145.18      129.79     26.58 o 
  17   7   8       74.86       60.47     38.13 o 
 -20   8   8        0.04        9.36     23.47 o 
 -19   8   8      199.41      209.84     27.95 o 
 -18   8   8      343.74      389.64     30.24 o 
 -17   8   8      121.45       80.28     27.51 o 
 -16   8   8       81.45       94.84     26.06 o 
 -15   8   8      810.08      859.56     64.83 o 
 -14   8   8        0.87       26.32     24.67 o 
 -13   8   8      211.07      277.47     25.15 o 
 -12   8   8      132.14      151.90     23.70 o 
 -11   8   8        0.23        5.48     19.51 o 
 -10   8   8      175.85      143.63     33.12 o 
  -9   8   8      114.55      187.18     36.47 o 
  -8   8   8       90.58       74.70     24.30 o 
  -7   8   8       62.14       44.50     23.60 o 
  -6   8   8        0.52       -4.67     21.86 o 
  -5   8   8      393.86      314.77     23.94 o 
  -4   8   8       85.72       96.32     23.08 o 
  -3   8   8       42.66       53.58     21.22 o 
  -2   8   8       36.15       33.36     21.29 o 
  -1   8   8        6.43       25.04     20.30 o 
   0   8   8      539.35      559.72     26.73 o 
   1   8   8       32.58       68.52     21.37 o 
   2   8   8      750.27      714.48     29.70 o 
   3   8   8       14.16        4.38     30.08 o 
   4   8   8      219.18      208.91     23.54 o 
   5   8   8       28.84       50.23     18.29 o 
   6   8   8      678.26      697.91     33.40 o 
   7   8   8       48.25       48.83     26.65 o 
   8   8   8      173.33      194.77     26.68 o 
   9   8   8       39.30       44.05     27.00 o 
  10   8   8      218.54      299.04     86.06 o 
  11   8   8       39.75       61.27     27.83 o 
  12   8   8       66.22       77.93     26.49 o 
  13   8   8       82.67      103.83     28.53 o 
  14   8   8       26.66       48.46     26.23 o 
  15   8   8       40.18       41.67     29.32 o 
 -16   9   8        3.22       12.94     37.87 o 
 -15   9   8        0.41      -11.91     37.78 o 
 -14   9   8      135.74      110.95     42.38 o 
 -13   9   8       15.49       20.20     35.30 o 
 -12   9   8        7.21       20.80     37.60 o 
 -11   9   8       78.53       88.32     39.62 o 
 -10   9   8      214.75      219.06     26.87 o 
  -9   9   8        2.86       -2.95     21.00 o 
  -8   9   8       14.42       20.31     21.47 o 
  -7   9   8       71.41       59.09     21.70 o 
  -6   9   8        4.99        2.17     20.16 o 
  -5   9   8        8.84       10.34     22.06 o 
  -4   9   8       57.19       62.37     23.99 o 
  -3   9   8       11.97       15.69     21.33 o 
  -2   9   8       13.75       20.15     22.03 o 
  -1   9   8        0.30        0.50     21.08 o 
   0   9   8      144.51      125.13     22.14 o 
   1   9   8        1.62        7.21     21.79 o 
   2   9   8        2.92      -10.54     21.62 o 
   3   9   8       28.54       -0.26     21.66 o 
   4   9   8        6.29       -4.54     22.48 o 
   5   9   8      209.56      232.72     32.62 o 
   6   9   8        7.14       35.89     25.27 o 
   7   9   8       63.18       54.20     27.50 o 
   8   9   8       30.43       57.67     27.85 o 
   9   9   8      830.70      886.46     36.90 o 
  10   9   8       13.63       56.57     29.02 o 
  11   9   8      360.89      424.97     60.55 o 
 -10  10   8       24.07       74.68     29.07 o 
  -9  10   8      208.63      231.58     26.95 o 
  -8  10   8       23.50       39.25     25.48 o 
  -7  10   8        5.74        0.71     25.29 o 
  -6  10   8        6.45        6.48     24.22 o 
  -5  10   8        8.25       18.55     23.42 o 
  -4  10   8        6.33        1.20     24.41 o 
  -3  10   8       10.18       23.43     24.19 o 
  -2  10   8      105.47       91.51     23.70 o 
  -1  10   8        0.38       19.74     25.21 o 
   0  10   8      277.43      266.55     27.59 o 
   1  10   8        0.58       -9.64     23.06 o 
   2  10   8      276.02      225.36     27.70 o 
   3  10   8       46.55       37.49     23.80 o 
   4  10   8      353.97      389.94     45.98 o 
 -30   1   9      492.01      591.83     38.29 o 
 -29   1   9      150.06      213.19     33.05 o 
 -28   1   9      533.34      521.30     39.97 o 
 -27   1   9        0.68       40.41     29.01 o 
 -26   1   9      420.57      477.16     31.41 o 
 -25   1   9      182.18      196.60     26.75 o 
 -24   1   9      553.99      526.78     35.13 o 
 -23   1   9        7.94       18.91     23.26 o 
 -22   1   9       97.90      123.11     22.59 o 
 -21   1   9       99.18       72.61     23.22 o 
 -20   1   9      254.28      257.59     22.99 o 
 -19   1   9      165.09      142.65     27.48 o 
 -18   1   9       65.12       80.37     22.64 o 
 -17   1   9      669.97      620.09     28.83 o 
 -16   1   9      227.72      205.62     23.67 o 
 -15   1   9      994.14      933.71     29.09 o 
 -14   1   9      238.20      230.47     23.01 o 
 -13   1   9     5445.88     5035.89     57.54 o 
 -12   1   9      347.42      387.46     32.45 o 
 -11   1   9     1470.50     1405.59     46.22 o 
 -10   1   9      329.33      336.79     14.90 o 
  -9   1   9      994.20      970.84     19.84 o 
  -8   1   9      170.35      177.79     14.28 o 
  -7   1   9      127.41      101.24     12.44 o 
  -6   1   9        1.95       -2.44     11.53 o 
  -5   1   9       71.76       52.59     15.18 o 
  -4   1   9       16.10       33.70     15.28 o 
  -3   1   9     1700.83     1687.05     27.69 o 
  -2   1   9       24.86       34.26     16.16 o 
  -1   1   9       22.15       20.40     20.94 o 
   0   1   9      844.52      822.66     23.71 o 
   1   1   9       21.19       23.74     18.44 o 
   2   1   9        0.32       12.94     17.98 o 
   3   1   9       31.29       16.94     18.18 o 
   4   1   9      428.98      375.33     21.45 o 
   5   1   9     2329.91     2271.43     29.38 o 
   6   1   9     1042.15      981.44     20.46 o 
   7   1   9      603.66      608.09     11.15 o 
   8   1   9       59.31       54.62      5.80 o 
   9   1   9      339.74      278.32     13.67 o 
  10   1   9      254.95      256.60     30.82 o 
  11   1   9      289.72      285.40     28.65 o 
  12   1   9        6.43        3.83     23.79 o 
  13   1   9        9.23       -0.69     21.89 o 
  14   1   9        2.64       -4.68     23.45 o 
  15   1   9      108.62      127.30     35.29 o 
  16   1   9      339.73      331.71     33.06 o 
  17   1   9      642.17      583.88     43.03 o 
  18   1   9      509.83      614.71     52.92 o 
  19   1   9      253.34      266.82     31.73 o 
  20   1   9      118.82      110.43     35.17 o 
  21   1   9       70.65       68.75     29.40 o 
  22   1   9      188.36      217.94     34.54 o 
  23   1   9      139.59      146.81     34.44 o 
  24   1   9       50.75        7.27     32.26 o 
 -30   2   9        8.69       15.12     27.77 o 
 -29   2   9       33.22       58.15     26.97 o 
 -28   2   9       12.73       25.43     26.28 o 
 -27   2   9       58.68       34.68     24.11 o 
 -26   2   9       16.23       20.46     24.91 o 
 -25   2   9       11.79        5.34     22.88 o 
 -24   2   9       48.58       38.09     24.15 o 
 -23   2   9       90.39       91.99     25.91 o 
 -22   2   9      114.94      125.84     25.64 o 
 -21   2   9      215.92      132.65     23.71 o 
 -20   2   9      180.16      170.62     23.82 o 
 -19   2   9      331.09      258.89     23.99 o 
 -18   2   9      118.87      108.11     20.41 o 
 -17   2   9      513.95      538.97     26.65 o 
 -16   2   9       35.70       38.68     18.89 o 
 -15   2   9      169.14      165.06     22.05 o 
 -14   2   9       18.18       50.39     21.62 o 
 -13   2   9      794.60      801.57     26.57 o 
 -12   2   9        2.05        6.59     18.28 o 
 -11   2   9      190.04      172.15     15.61 o 
 -10   2   9      227.63      229.21     39.45 o 
  -9   2   9     2339.25     2346.28     29.78 o 
  -8   2   9     3650.09     3800.60    105.57 o 
  -7   2   9     1404.45     1471.98     45.04 o 
  -6   2   9      997.82     1069.68     32.16 o 
  -5   2   9        0.80        6.90     12.34 o 
  -4   2   9     7843.06     8008.60     59.99 o 
  -3   2   9       27.44       44.65     16.28 o 
  -2   2   9     1128.05     1163.50     59.85 o 
  -1   2   9        0.38      -14.09     16.27 o 
   0   2   9      567.26      650.40     52.48 o 
   1   2   9       22.07       17.86     16.54 o 
   2   2   9      337.05      318.88     20.68 o 
   3   2   9      236.35      288.72     21.40 o 
   4   2   9      609.92      676.58     24.87 o 
   5   2   9       23.01       39.85     20.09 o 
   6   2   9      602.41      595.23     26.26 o 
   7   2   9      191.00      206.22     30.78 o 
   8   2   9       15.10        7.65      7.38 o 
   9   2   9       36.26       14.64     23.11 o 
  10   2   9      135.53      122.99     26.37 o 
  11   2   9       25.41       18.71     23.84 o 
  12   2   9        3.76        2.21     23.44 o 
  13   2   9       64.42       45.64     27.43 o 
  14   2   9      187.63      183.84     27.33 o 
  15   2   9      259.25      240.39     29.84 o 
  16   2   9        8.75       -6.20     25.73 o 
  17   2   9       56.84       24.07     28.62 o 
  18   2   9      151.03      121.67     28.17 o 
  19   2   9       12.55       -2.64     30.38 o 
  20   2   9        8.92       -8.07     31.78 o 
  21   2   9        4.91        2.40     28.93 o 
  22   2   9        0.15       18.25     31.32 o 
  23   2   9       52.90       64.67     61.16 o 
 -29   3   9        9.47       28.94     28.16 o 
 -28   3   9      219.63      221.21     32.84 o 
 -27   3   9      328.41      385.79     34.04 o 
 -26   3   9      902.37     1009.08     39.41 o 
 -25   3   9       10.13       45.06     28.47 o 
 -24   3   9      187.62      182.81     28.03 o 
 -23   3   9        0.03       11.20     22.20 o 
 -22   3   9      858.16      809.43     33.58 o 
 -21   3   9       24.66       22.20     24.74 o 
 -20   3   9      214.49      202.45     23.74 o 
 -19   3   9      388.57      378.04     27.08 o 
 -18   3   9        0.30        1.09     20.20 o 
 -17   3   9     1313.57     1291.42     34.05 o 
 -16   3   9     1412.85     1452.74     64.95 o 
 -15   3   9     4798.49     4678.43     53.48 o 
 -14   3   9      527.67      517.11     35.51 o 
 -13   3   9     2572.87     2434.13     57.37 o 
 -12   3   9       76.86       85.71     13.00 o 
 -11   3   9      731.89      726.84     18.37 o 
 -10   3   9      123.74      134.30     13.01 o 
  -9   3   9     3364.80     3242.33     88.84 o 
  -8   3   9      118.46      123.13     12.88 o 
  -7   3   9     1305.27     1366.76     19.87 o 
  -6   3   9      142.79      152.24     12.37 o 
  -5   3   9      427.01      470.96     14.67 o 
  -4   3   9      679.99      696.82     16.16 o 
  -3   3   9      189.01      208.51     17.73 o 
  -2   3   9       53.11       53.46     14.81 o 
  -1   3   9      288.46      306.41     17.03 o 
   0   3   9     1468.99     1492.36     27.68 o 
   1   3   9     1781.29     1831.60     30.81 o 
   2   3   9       27.28       23.32     18.35 o 
   3   3   9      800.19      831.94     25.89 o 
   4   3   9      518.24      494.18     24.17 o 
   5   3   9       28.65       -8.77     20.05 o 
   6   3   9      359.11      354.81     13.14 o 
   7   3   9      389.78      407.48     17.94 o 
   8   3   9      375.26      375.84     12.54 o 
   9   3   9      527.46      546.33     28.42 o 
  10   3   9      504.74      493.05     29.64 o 
  11   3   9      235.01      235.39     27.39 o 
  12   3   9       77.10       82.83     25.86 o 
  13   3   9     1006.31     1075.03     37.81 o 
  14   3   9        7.83       14.21     25.64 o 
  15   3   9      126.91      129.54     24.98 o 
  16   3   9       55.32       23.83     27.46 o 
  17   3   9        1.73      -17.12     28.78 o 
  18   3   9        0.58      -29.05     29.05 o 
  19   3   9      153.35      126.78     29.11 o 
  20   3   9       37.62       26.96     28.72 o 
  21   3   9      264.17      277.89     32.50 o 
  22   3   9      219.17      281.59     33.03 o 
 -28   4   9       25.16       51.81     27.55 o 
 -27   4   9       52.47       65.30     27.27 o 
 -26   4   9       18.45       30.22     28.25 o 
 -25   4   9      161.78      155.43     26.87 o 
 -24   4   9       36.71       31.34     25.14 o 
 -23   4   9      119.69      106.96     25.27 o 
 -22   4   9       52.81       37.83     24.75 o 
 -21   4   9        4.12        7.16     25.04 o 
 -20   4   9       74.86       73.27     23.80 o 
 -19   4   9       57.59       77.94     24.08 o 
 -18   4   9      133.40      144.23     22.57 o 
 -17   4   9        8.57        6.37     33.73 o 
 -16   4   9      546.39      589.91     41.96 o 
 -15   4   9      274.86      269.26     36.06 o 
 -14   4   9      234.83      199.35     33.55 o 
 -13   4   9      396.58      379.80     28.93 o 
 -12   4   9     1970.49     1977.69    133.63 o 
 -11   4   9     1099.66     1088.95     20.75 o 
 -10   4   9      508.77      423.97     50.12 o 
  -9   4   9       28.19       14.69      7.66 o 
  -8   4   9     1914.38     1746.73    192.61 o 
  -7   4   9      132.48      115.98      8.62 o 
  -6   4   9      477.09      395.92     24.89 o 
  -5   4   9      574.96      544.27     13.09 o 
  -4   4   9      486.16      506.97     13.85 o 
  -3   4   9      740.09      782.47     25.65 o 
  -2   4   9      502.96      489.91     13.54 o 
  -1   4   9      107.31      113.91     11.12 o 
   0   4   9       97.48      116.67     25.88 o 
   1   4   9     1182.90     1169.48     21.20 o 
   2   4   9      300.60      320.11     13.81 o 
   3   4   9      235.62      238.11     13.03 o 
   4   4   9      279.07      293.30     15.11 o 
   5   4   9       85.88       71.22     12.20 o 
   6   4   9      343.01      306.53     22.29 o 
   7   4   9       48.50       47.20     11.01 o 
   8   4   9        2.45        8.07     22.52 o 
   9   4   9        0.00        4.04     22.71 o 
  10   4   9      324.11      297.81     25.14 o 
  11   4   9        0.24       15.95     23.34 o 
  12   4   9       12.64       10.46     23.06 o 
  13   4   9       53.93       51.12     24.42 o 
  14   4   9        0.61        0.79     25.00 o 
  15   4   9       72.89       72.22     25.30 o 
  16   4   9       65.34       40.09     24.05 o 
  17   4   9        0.18      -10.97     25.30 o 
  18   4   9       14.79      -13.24     26.23 o 
  19   4   9        5.08      -19.79     44.34 o 
  20   4   9       14.24       13.71     44.90 o 
  21   4   9       26.07      -17.94     43.34 o 
 -27   5   9       19.87       32.67     28.91 o 
 -26   5   9       23.60       12.51     27.81 o 
 -25   5   9        1.24       11.40     25.95 o 
 -24   5   9      628.92      662.81     35.74 o 
 -23   5   9      103.37       85.10     41.66 o 
 -22   5   9      188.41      159.62     40.73 o 
 -21   5   9        5.38       -5.54     32.67 o 
 -20   5   9       83.28       85.79     36.28 o 
 -19   5   9      310.89      268.69     40.30 o 
 -18   5   9      274.42      277.39     36.85 o 
 -17   5   9      246.01      235.25     34.10 o 
 -16   5   9       18.05       33.42     31.93 o 
 -15   5   9      791.87      842.85     43.84 o 
 -14   5   9       21.41       10.98     29.42 o 
 -13   5   9        0.07       -5.26     25.83 o 
 -12   5   9       93.65       81.79     27.25 o 
 -11   5   9      499.43      479.17     32.91 o 
 -10   5   9       13.02        5.78     22.08 o 
  -9   5   9      463.52      362.74     27.79 o 
  -8   5   9      284.47      243.25     25.82 o 
  -7   5   9     2994.55     2530.35    359.22 o 
  -6   5   9      105.29      105.14     41.86 o 
  -5   5   9     1289.89     1018.52    110.34 o 
  -4   5   9       71.96       44.57     15.91 o 
  -3   5   9       58.14       73.06      8.96 o 
  -2   5   9      553.85      530.71     16.79 o 
  -1   5   9      138.95      143.67     14.62 o 
   0   5   9        5.92        7.90     11.94 o 
   1   5   9      735.31      713.15     30.24 o 
   2   5   9        8.97        8.97     12.96 o 
   3   5   9        1.79        1.81     12.87 o 
   4   5   9      323.88      324.63     15.07 o 
   5   5   9      565.12      500.72     16.32 o 
   6   5   9        3.02        0.54     12.18 o 
   7   5   9        6.19       10.41     11.59 o 
   8   5   9      303.62      259.88     23.35 o 
   9   5   9      306.70      280.41     25.17 o 
  10   5   9       44.11       32.66     22.29 o 
  11   5   9       16.54       29.65     33.26 o 
  12   5   9       50.59       59.95     34.58 o 
  13   5   9      362.99      396.57     45.23 o 
  14   5   9        7.19       31.51     36.74 o 
  15   5   9      207.63      238.59     40.47 o 
  16   5   9      178.52      161.97     44.60 o 
  17   5   9      176.56      187.61     47.46 o 
  18   5   9       56.16       49.53     45.86 o 
  19   5   9       18.66      -14.09     45.53 o 
  20   5   9      125.74       93.31     49.18 o 
 -25   6   9        7.24       15.12     42.53 o 
 -24   6   9        0.01       -2.00     42.62 o 
 -23   6   9      109.34       94.45     43.50 o 
 -22   6   9       42.68       47.87     38.60 o 
 -21   6   9      119.57      121.85     34.06 o 
 -20   6   9      109.63       76.51     36.51 o 
 -19   6   9       20.80        5.24     36.29 o 
 -18   6   9       21.92        3.33     31.09 o 
 -17   6   9       37.49       40.14     34.11 o 
 -16   6   9       15.31        9.29     31.66 o 
 -15   6   9       24.77       12.27     29.42 o 
 -14   6   9      100.86      102.27     29.87 o 
 -13   6   9        0.02       -1.81     27.72 o 
 -12   6   9       11.59        7.16     25.03 o 
 -11   6   9        3.49       -4.07     26.25 o 
 -10   6   9     1373.48     1463.42     44.95 o 
  -9   6   9       41.63       82.27     29.17 o 
  -8   6   9     3467.10     3493.71     67.19 o 
  -7   6   9        0.66       10.39     29.73 o 
  -6   6   9      548.32      512.78     24.21 o 
  -5   6   9        2.77       11.41     16.35 o 
  -4   6   9      228.50      236.66     26.04 o 
  -3   6   9       48.97       31.14     11.11 o 
  -2   6   9        1.49       -8.88     20.61 o 
  -1   6   9       93.70       78.10     19.75 o 
   0   6   9      142.56      114.18     19.90 o 
   1   6   9        0.14        6.48     18.53 o 
   2   6   9      208.78      184.66     19.91 o 
   3   6   9        8.01        3.34     17.70 o 
   4   6   9      367.79      311.82     21.90 o 
   5   6   9       66.91       78.62     17.41 o 
   6   6   9       22.63       14.60     15.39 o 
   7   6   9        9.43       13.27     38.50 o 
   8   6   9      454.07      539.56     41.50 o 
   9   6   9      153.46      195.92     40.52 o 
  10   6   9      115.50      126.13     35.46 o 
  11   6   9      142.61      200.86     42.06 o 
  12   6   9        6.44       53.42     34.52 o 
  13   6   9      165.64      265.16     44.73 o 
  14   6   9      158.18      195.38     25.90 o 
  15   6   9        1.56       15.88     35.09 o 
  16   6   9       26.15       43.99     41.86 o 
  17   6   9       11.83       -5.02     44.94 o 
  18   6   9        0.01      -14.41     47.24 o 
 -23   7   9       74.38       73.14     38.88 o 
 -22   7   9       16.80       -3.23     39.11 o 
 -21   7   9       16.27        8.96     38.88 o 
 -20   7   9       28.95       17.49     35.54 o 
 -19   7   9      458.48      474.25     41.83 o 
 -18   7   9       71.78       85.19     36.59 o 
 -17   7   9        3.21       20.94     31.60 o 
 -16   7   9        3.09       12.55     29.85 o 
 -15   7   9      337.90      412.06     38.27 o 
 -14   7   9      349.01      410.77     36.45 o 
 -13   7   9      188.97      183.67     30.26 o 
 -12   7   9        4.87       17.95     26.05 o 
 -11   7   9       19.44       18.33     25.63 o 
 -10   7   9      162.00      158.22     25.21 o 
  -9   7   9      774.88      845.50     27.75 o 
  -8   7   9      490.30      557.78     23.66 o 
  -7   7   9     1040.03     1030.97     25.18 o 
  -6   7   9        1.21       27.21     24.84 o 
  -5   7   9      660.61      666.68     29.69 o 
  -4   7   9       34.38       52.98     21.83 o 
  -3   7   9      669.30      672.60     29.49 o 
  -2   7   9       36.01       37.28     20.60 o 
  -1   7   9       95.14       91.23     20.91 o 
   0   7   9      156.55      131.46     20.01 o 
   1   7   9       29.99       41.75     20.06 o 
   2   7   9       87.18       82.51     20.29 o 
   3   7   9        1.58      -10.06     19.03 o 
   4   7   9      109.26      126.75     20.68 o 
   5   7   9      415.45      395.49     22.56 o 
   6   7   9      106.21      116.93     41.52 o 
   7   7   9       24.69       -5.63     34.59 o 
   8   7   9        0.05       37.26     39.64 o 
   9   7   9       83.08       64.14     35.83 o 
  10   7   9       40.78       44.86     40.82 o 
  11   7   9      237.21      245.85     27.76 o 
  12   7   9       94.86      152.94     28.38 o 
  13   7   9      870.32      808.21     61.07 o 
  14   7   9       92.01      123.88     26.19 o 
  15   7   9       83.95      120.32     45.02 o 
  16   7   9      129.20      194.13     47.37 o 
 -19   8   9       84.12      113.66     27.93 o 
 -18   8   9      245.75      315.02     30.50 o 
 -17   8   9       16.36       35.22     22.79 o 
 -16   8   9       61.16       47.15     24.90 o 
 -15   8   9        0.25        8.00     24.34 o 
 -14   8   9      249.30      307.77     25.82 o 
 -13   8   9        1.52        9.13     23.30 o 
 -12   8   9      505.37      538.15     40.70 o 
 -11   8   9       18.26        3.46     34.85 o 
 -10   8   9      211.92      224.77     28.25 o 
  -9   8   9       82.64       65.89     25.06 o 
  -8   8   9       28.02       28.19     22.81 o 
  -7   8   9       66.51       78.97     23.58 o 
  -6   8   9        9.45       -2.45     23.28 o 
  -5   8   9        5.38       -3.30     23.30 o 
  -4   8   9       17.35       -1.16     20.58 o 
  -3   8   9       10.21       13.32     20.57 o 
  -2   8   9        6.28        4.44     20.08 o 
  -1   8   9       15.46        3.76     20.36 o 
   0   8   9       14.92       22.72     19.86 o 
   1   8   9       40.95       46.44     21.44 o 
   2   8   9       10.30       -3.71     20.22 o 
   3   8   9       29.76       51.51     22.28 o 
   4   8   9       91.30      108.60     21.71 o 
   5   8   9       63.89       50.97     41.45 o 
   6   8   9      415.04      460.53     44.87 o 
   7   8   9      274.65      282.30     45.13 o 
   8   8   9       60.63       73.07     39.46 o 
   9   8   9      219.49      262.92     42.76 o 
  10   8   9      274.04      369.87     47.13 o 
  11   8   9      431.45      417.16     32.13 o 
  12   8   9       24.18       41.39     26.84 o 
  13   8   9        8.30       21.37     26.30 o 
 -15   9   9       61.80       10.82     37.01 o 
 -14   9   9       58.64       56.97     41.19 o 
 -13   9   9       69.45       86.85     37.97 o 
 -12   9   9        6.39       14.23     39.80 o 
 -11   9   9      188.38      201.25     26.50 o 
 -10   9   9       32.83       39.46     23.82 o 
  -9   9   9       74.64       88.05     26.97 o 
  -8   9   9       81.32       65.13     26.11 o 
  -7   9   9       16.41       18.45     25.78 o 
  -6   9   9       80.24       59.93     24.99 o 
  -5   9   9        0.49       -3.35     22.37 o 
  -4   9   9       68.33       53.65     30.69 o 
  -3   9   9       90.44      125.89     24.70 o 
  -2   9   9       74.66      101.54     22.99 o 
  -1   9   9       55.00       10.96     21.67 o 
   0   9   9      159.22      146.33     27.14 o 
   1   9   9       65.74       77.19     24.05 o 
   2   9   9        1.02       -7.80     22.16 o 
   3   9   9        0.01      -17.54     41.21 o 
   4   9   9       18.08       32.84     35.81 o 
   5   9   9       53.00       15.76     39.74 o 
   6   9   9       64.95       67.13     40.92 o 
   7   9   9        0.36       12.82     35.87 o 
   8   9   9       37.90       56.37     42.13 o 
  -4  10   9       32.31       35.53     24.68 o 
  -3  10   9       57.74       61.51     25.74 o 
  -2  10   9        2.30        2.82     22.32 o 
 -30   0  10        3.13       -7.49     42.10 o 
 -29   0  10       21.18       -4.02     39.66 o 
 -28   0  10        0.01       10.14     36.03 o 
 -27   0  10       24.64       37.43     35.41 o 
 -26   0  10      330.84      324.48     45.89 o 
 -25   0  10      147.63      155.30     41.21 o 
 -24   0  10        3.87      -10.20     30.69 o 
 -23   0  10       18.19       14.18     35.37 o 
 -22   0  10       26.04       30.92     31.02 o 
 -21   0  10      581.68      586.14     40.60 o 
 -20   0  10     3251.95     3283.80     72.19 o 
 -19   0  10     4115.73     4100.12     78.32 o 
 -18   0  10     1239.71     1551.95     54.28 o 
 -17   0  10      160.52      173.02     36.71 o 
 -16   0  10     1902.66     1857.31     53.27 o 
 -15   0  10     2573.84     2581.60     60.65 o 
 -14   0  10      245.54      283.27     31.41 o 
 -13   0  10      631.98      655.54     38.57 o 
 -12   0  10      518.88      475.84     35.12 o 
 -11   0  10      209.27      196.93     30.61 o 
 -10   0  10       33.49       11.79     17.13 o 
  -9   0  10      402.03      399.40     31.29 o 
  -8   0  10      361.33      436.37     28.48 o 
  -7   0  10      193.33      185.25     25.57 o 
  -6   0  10     2631.22     2589.97     48.69 o 
  -5   0  10       27.46       18.22     23.39 o 
  -4   0  10      534.06      452.86     28.05 o 
  -3   0  10      831.07      822.48     35.15 o 
  -2   0  10      124.70      113.57     24.80 o 
  -1   0  10      132.02       83.64     26.92 o 
   0   0  10     1675.39     1906.29     46.96 o 
   1   0  10     4941.49     4772.85     66.93 o 
   2   0  10      489.96      488.51     32.15 o 
   3   0  10     3078.56     3176.59     57.90 o 
   4   0  10    10129.11     9618.31     94.95 o 
   5   0  10      127.30      190.80     61.69 o 
   6   0  10     1367.87     1371.11     33.82 o 
   7   0  10     4215.09     4398.36     73.52 o 
   8   0  10     1934.78     1853.05     53.32 o 
   9   0  10     1100.53     1079.18     48.40 o 
  10   0  10      246.98      268.64     40.13 o 
  11   0  10       78.97       70.86     36.74 o 
  12   0  10        4.74        2.05     37.09 o 
  13   0  10      739.95      814.41     50.70 o 
  14   0  10       49.17       48.83     43.07 o 
  15   0  10      157.73      133.70     45.92 o 
  16   0  10       46.57      129.78     41.75 o 
  17   0  10      880.07      782.37     48.90 o 
  18   0  10       89.44      199.97     45.76 o 
  19   0  10      332.05      404.56     52.39 o 
  20   0  10       22.30       23.85     38.02 o 
  21   0  10       53.01       59.58     48.77 o 
  22   0  10       71.55       54.58     47.96 o 
 -30   1  10       12.96       36.21     29.46 o 
 -29   1  10        9.41        4.67     29.59 o 
 -28   1  10       18.35       24.23     36.17 o 
 -27   1  10       45.72       47.64     26.36 o 
 -26   1  10      198.34      162.52     26.44 o 
 -25   1  10      168.89      185.80     29.89 o 
 -24   1  10      367.05      378.87     28.89 o 
 -23   1  10       58.26       41.79     24.46 o 
 -22   1  10       24.74       20.73     23.44 o 
 -21   1  10       81.27       68.66     22.07 o 
 -20   1  10      121.43      164.80     29.76 o 
 -19   1  10       58.63       70.51     22.74 o 
 -18   1  10       31.85       39.55     21.51 o 
 -17   1  10      335.04      328.38     23.68 o 
 -16   1  10      267.06      261.58     23.65 o 
 -15   1  10     2034.52     1826.70     37.45 o 
 -14   1  10       69.69       96.60     22.74 o 
 -13   1  10        4.07        7.26     20.93 o 
 -12   1  10       59.06       82.35     20.32 o 
 -11   1  10       94.18       85.24     14.72 o 
 -10   1  10      394.43      387.86     23.54 o 
  -9   1  10      475.78      496.29     17.69 o 
  -8   1  10      322.92      322.41     16.38 o 
  -7   1  10      291.83      260.94     15.14 o 
  -6   1  10      447.81      417.68     19.23 o 
  -5   1  10      133.84      150.42     17.65 o 
  -4   1  10        4.86       10.49     16.32 o 
  -3   1  10      561.35      568.69     21.12 o 
  -2   1  10        3.09      -13.76     19.14 o 
  -1   1  10        6.89       -6.35     21.98 o 
   0   1  10      714.54      677.55     55.90 o 
   1   1  10      424.62      451.36     28.54 o 
   2   1  10      598.24      657.77     48.73 o 
   3   1  10        7.69        9.98     19.21 o 
   4   1  10      227.54      285.79     23.03 o 
   5   1  10     2185.41     2260.76    105.04 o 
   6   1  10      152.94      206.60     23.97 o 
   7   1  10      134.76      151.09     13.30 o 
   8   1  10      281.62      296.51     27.39 o 
   9   1  10        4.44       -7.50     24.01 o 
  10   1  10      158.24      183.67     25.57 o 
  11   1  10        0.71        9.37     29.04 o 
  12   1  10      181.57      211.78     29.14 o 
  13   1  10      238.74      211.96     29.39 o 
  14   1  10        0.18       21.72     25.80 o 
  15   1  10        1.21       14.61     28.69 o 
  16   1  10        0.03       23.05     31.02 o 
  17   1  10       36.12       43.79     29.13 o 
  18   1  10       64.08       95.66     32.84 o 
  19   1  10        5.78       10.80     29.11 o 
  20   1  10      169.63      142.21     35.36 o 
  21   1  10        4.82       -5.13     32.11 o 
  22   1  10       85.87       67.08     34.25 o 
 -29   2  10       45.10       21.00     28.39 o 
 -28   2  10      128.81      138.81     30.74 o 
 -27   2  10       29.22       24.51     26.87 o 
 -26   2  10       38.76       22.13     27.65 o 
 -25   2  10        0.03        5.57     27.36 o 
 -24   2  10       48.70       47.27     25.64 o 
 -23   2  10      361.28      459.74     29.76 o 
 -22   2  10      380.53      348.49     30.04 o 
 -21   2  10       39.43       14.92     23.39 o 
 -20   2  10        9.33       25.86     22.91 o 
 -19   2  10      293.53      278.86     26.28 o 
 -18   2  10      122.40      109.29     23.31 o 
 -17   2  10      182.73      178.07     22.32 o 
 -16   2  10        7.98        9.48     22.10 o 
 -15   2  10      399.91      358.89     25.52 o 
 -14   2  10      457.04      449.53     47.20 o 
 -13   2  10     1053.97     1003.87     22.39 o 
 -12   2  10     3151.27     3007.84     92.57 o 
 -11   2  10     1431.16     1437.53     58.55 o 
 -10   2  10      416.83      387.73     19.11 o 
  -9   2  10      121.85      102.16     13.23 o 
  -8   2  10       44.84       29.67     12.89 o 
  -7   2  10        2.40      -13.60     14.33 o 
  -6   2  10     3106.25     3213.51     48.14 o 
  -5   2  10      732.32      759.62     53.29 o 
  -4   2  10     4958.99     5158.54     69.86 o 
  -3   2  10      104.23      138.56     19.07 o 
  -2   2  10     1554.46     1550.53     29.06 o 
  -1   2  10      485.38      460.45     21.19 o 
   0   2  10      340.86      311.29     28.64 o 
   1   2  10      608.10      589.06     39.21 o 
   2   2  10     1231.85     1199.38     56.53 o 
   3   2  10      152.72      157.07     20.12 o 
   4   2  10     1175.71     1194.29     30.38 o 
   5   2  10     1105.69     1139.04     32.58 o 
   6   2  10      467.53      421.42     26.45 o 
   7   2  10      735.40      676.86     27.85 o 
   8   2  10      627.96      704.19     37.45 o 
   9   2  10       18.85       22.53     22.67 o 
  10   2  10       52.32       55.60     25.38 o 
  11   2  10       27.96       33.58     23.40 o 
  12   2  10       20.21       12.34     23.00 o 
  13   2  10      261.01      241.62     29.93 o 
  14   2  10       29.45       56.56     27.49 o 
  15   2  10     1518.64     1541.38     45.13 o 
  16   2  10        1.11       42.57     29.47 o 
  17   2  10      372.69      405.23     37.70 o 
  18   2  10      141.95      160.55     31.20 o 
  19   2  10      133.24       80.95     32.61 o 
  20   2  10       31.64       31.69     29.60 o 
  21   2  10       47.79       45.32     28.53 o 
  22   2  10        7.03       26.42     33.79 o 
 -28   3  10        2.94       25.00     24.90 o 
 -27   3  10        0.04       -6.91     26.09 o 
 -26   3  10       80.41       66.40     25.69 o 
 -25   3  10        2.99       12.68     27.12 o 
 -24   3  10        1.84       -0.91     24.61 o 
 -23   3  10        5.05        7.39     25.02 o 
 -22   3  10       49.73       55.37     24.80 o 
 -21   3  10      332.07      311.09     28.92 o 
 -20   3  10      212.81      230.39     25.98 o 
 -19   3  10      467.47      461.37     28.58 o 
 -18   3  10       33.23       27.65     22.62 o 
 -17   3  10       24.51       27.54     21.60 o 
 -16   3  10       65.86       86.92     38.37 o 
 -15   3  10       15.76        4.37     15.18 o 
 -14   3  10        0.81        4.78     14.79 o 
 -13   3  10      374.00      380.99     18.12 o 
 -12   3  10       34.80       36.53     14.16 o 
 -11   3  10      375.94      384.34     16.95 o 
 -10   3  10      192.29      178.61     16.27 o 
  -9   3  10      505.93      474.34     15.91 o 
  -8   3  10      621.45      645.40     31.42 o 
  -7   3  10        9.52       -2.84     11.31 o 
  -6   3  10        0.45       -3.78     10.85 o 
  -5   3  10       64.94       58.20     12.18 o 
  -4   3  10        1.48       13.76     15.10 o 
  -3   3  10       47.86       47.05     15.37 o 
  -2   3  10      471.02      459.85     50.57 o 
  -1   3  10      125.06      139.18     18.06 o 
   0   3  10      146.06      180.15     20.40 o 
   1   3  10       19.46       14.84     19.33 o 
   2   3  10      226.03      229.08     20.80 o 
   3   3  10       18.28        9.07     19.10 o 
   4   3  10       11.74       -3.88     19.27 o 
   5   3  10      347.54      347.06     24.54 o 
   6   3  10      275.18      305.39     25.37 o 
   7   3  10       17.81       19.51      8.47 o 
   8   3  10        0.02       20.64     22.83 o 
   9   3  10       37.61       52.93     23.64 o 
  10   3  10      603.84      599.11     49.21 o 
  11   3  10       54.01       57.17     24.91 o 
  12   3  10      108.19      129.21     27.45 o 
  13   3  10        4.90       25.07     27.59 o 
  14   3  10       42.16       75.37     29.68 o 
  15   3  10        0.03       -2.80     26.48 o 
  16   3  10      166.82      132.32     28.39 o 
  17   3  10       48.82       42.59     28.43 o 
  18   3  10        0.05        2.18     28.74 o 
  19   3  10       11.79       14.31     28.57 o 
  20   3  10        0.02      -27.99     29.56 o 
  21   3  10        0.33       16.44     31.95 o 
 -27   4  10      256.09      267.88     33.05 o 
 -26   4  10        2.67       -0.84     26.73 o 
 -25   4  10       47.51       31.78     29.06 o 
 -24   4  10      164.79      204.82     29.69 o 
 -23   4  10       76.20       79.07     30.79 o 
 -22   4  10      223.46      234.12     27.73 o 
 -21   4  10      535.48      568.13     40.55 o 
 -20   4  10       12.21        6.78     22.07 o 
 -19   4  10      320.06      343.49     40.27 o 
 -18   4  10      299.86      285.14     39.39 o 
 -17   4  10      869.39      923.06     45.70 o 
 -16   4  10      335.90      346.05     36.60 o 
 -15   4  10     1452.29     1528.61     52.07 o 
 -14   4  10      305.43      339.99     35.87 o 
 -13   4  10     1056.61     1012.80     42.16 o 
 -12   4  10      135.35      159.94     30.89 o 
 -11   4  10      148.51      147.89     30.78 o 
 -10   4  10      330.45      327.53     12.92 o 
  -9   4  10     1019.63      996.01     45.82 o 
  -8   4  10       77.51      111.12     16.79 o 
  -7   4  10      557.45      488.64     25.03 o 
  -6   4  10      243.48      202.79     21.32 o 
  -5   4  10        0.32       -3.80     10.37 o 
  -4   4  10     1402.31     1308.71     29.13 o 
  -3   4  10     1163.59     1156.44     39.40 o 
  -2   4  10     3117.81     2923.36     50.18 o 
  -1   4  10      580.44      565.41     43.07 o 
   0   4  10     2297.06     2247.98     34.26 o 
   1   4  10     1474.87     1410.78     56.69 o 
   2   4  10     1137.16     1169.44     47.97 o 
   3   4  10     1006.37     1085.57     32.85 o 
   4   4  10      232.13      237.59     14.67 o 
   5   4  10      149.42      167.95     13.65 o 
   6   4  10      618.88      585.40     23.99 o 
   7   4  10        7.10       29.27     22.90 o 
   8   4  10       19.85       34.88     23.05 o 
   9   4  10       70.95       82.69     23.61 o 
  10   4  10      164.05      190.09     26.22 o 
  11   4  10        5.64       36.19     29.95 o 
  12   4  10      369.86      359.98     28.09 o 
  13   4  10       16.97       33.67     26.71 o 
  14   4  10        0.16       -7.72     28.13 o 
  15   4  10      346.26      263.45     31.62 o 
  16   4  10       90.77      106.75     29.40 o 
  17   4  10      338.11      300.64     31.52 o 
  18   4  10       24.92       10.32     27.06 o 
  19   4  10       40.58       53.47     27.89 o 
  20   4  10       17.97        3.94     28.37 o 
 -26   5  10      335.17      311.22     41.51 o 
 -25   5  10       13.36       -7.40     35.32 o 
 -24   5  10        3.80       -1.89     38.24 o 
 -23   5  10       45.78       62.70     41.88 o 
 -22   5  10        9.91       17.50     37.52 o 
 -21   5  10      107.09       96.73     34.22 o 
 -20   5  10       30.17       26.76     37.96 o 
 -19   5  10      213.56      255.77     36.82 o 
 -18   5  10        0.94       10.04     32.93 o 
 -17   5  10      275.34      224.97     36.84 o 
 -16   5  10       28.87       43.00     32.41 o 
 -15   5  10       91.03      108.29     32.68 o 
 -14   5  10      361.03      421.01     35.87 o 
 -13   5  10      404.16      374.92     33.35 o 
 -12   5  10       67.79       95.30     28.47 o 
 -11   5  10      166.51      152.09     29.79 o 
 -10   5  10        3.06      -18.51     27.33 o 
  -9   5  10      289.83      303.61     24.05 o 
  -8   5  10        1.04       -2.20     18.42 o 
  -7   5  10      511.02      491.49     64.12 o 
  -6   5  10      223.62      210.88     26.70 o 
  -5   5  10      305.41      289.94     45.34 o 
  -4   5  10       23.32       14.79     14.94 o 
  -3   5  10        1.35       -6.44     11.89 o 
  -2   5  10        4.46        5.87     13.69 o 
  -1   5  10      470.45      481.15     50.42 o 
   0   5  10       45.29       29.09     15.21 o 
   1   5  10      385.87      394.89     16.91 o 
   2   5  10      127.13       90.72     13.88 o 
   3   5  10       54.22       68.24     13.50 o 
   4   5  10       11.30        9.14     12.49 o 
   5   5  10       67.54       58.36     12.78 o 
   6   5  10        0.57       -1.64     21.32 o 
   7   5  10      260.23      248.72     24.64 o 
   8   5  10      253.38      240.11     25.17 o 
   9   5  10      178.12      167.44     24.76 o 
  10   5  10       41.73       57.11     23.87 o 
  11   5  10       15.03       11.43     22.91 o 
  12   5  10       35.69       47.16     26.26 o 
  13   5  10      116.06      185.38     45.17 o 
  14   5  10       25.45       70.32     37.68 o 
  15   5  10       32.92      100.47     39.59 o 
  16   5  10       14.89       15.06     42.59 o 
  17   5  10       40.40       44.49     46.30 o 
  18   5  10       17.65       17.11     47.26 o 
  19   5  10       30.61      -19.96     49.69 o 
 -24   6  10       93.32      139.81     45.34 o 
 -23   6  10      688.74      711.34     55.08 o 
 -22   6  10       19.08       26.61     38.26 o 
 -21   6  10      408.31      514.78     43.93 o 
 -20   6  10      100.77      118.90     40.28 o 
 -19   6  10      278.78      307.24     38.04 o 
 -18   6  10      258.81      282.89     39.38 o 
 -17   6  10      616.51      782.68     47.46 o 
 -16   6  10       12.96       25.27     32.47 o 
 -15   6  10       18.64       13.15     30.49 o 
 -14   6  10      200.90      267.57     34.03 o 
 -13   6  10       95.36      123.50     29.19 o 
 -12   6  10       47.30       14.98     27.27 o 
 -11   6  10        8.67       27.20     26.59 o 
 -10   6  10      615.15      551.43     34.39 o 
  -9   6  10      913.92      903.17     53.23 o 
  -8   6  10      956.61      955.53     30.55 o 
  -7   6  10       22.04       22.31     19.76 o 
  -6   6  10      296.87      315.92     22.54 o 
  -5   6  10      122.16      116.77     19.24 o 
  -4   6  10      727.21      748.16     24.76 o 
  -3   6  10       31.86       20.95     22.60 o 
  -2   6  10      116.10      118.83     31.36 o 
  -1   6  10        0.05      -17.71     19.52 o 
   0   6  10      765.36      747.16     27.63 o 
   1   6  10      239.87      245.22     22.17 o 
   2   6  10      879.23      859.44     44.81 o 
   3   6  10        0.13       -4.35     17.79 o 
   4   6  10      160.75      164.49     18.36 o 
   5   6  10      851.36      923.72     52.81 o 
   6   6  10       83.45      123.62     35.71 o 
   7   6  10      147.94      189.97     42.47 o 
   8   6  10        1.64       19.41     34.90 o 
   9   6  10      110.26      124.87     38.83 o 
  10   6  10       20.58       31.47     39.45 o 
  11   6  10       50.02       33.98     34.08 o 
  12   6  10        1.35       10.30     40.81 o 
  13   6  10       24.13       64.16     44.33 o 
  14   6  10      521.52      509.90     49.03 o 
  15   6  10      643.20      635.28     48.94 o 
  16   6  10      164.14      178.78     45.48 o 
  17   6  10      209.53      217.37     49.77 o 
 -21   7  10       27.25       20.63     38.97 o 
 -20   7  10       64.83       74.54     35.51 o 
 -19   7  10       26.92       37.68     37.50 o 
 -18   7  10       28.04       25.26     33.71 o 
 -17   7  10       61.03       82.77     32.97 o 
 -16   7  10      229.70      244.73     35.63 o 
 -15   7  10       67.82       67.29     31.48 o 
 -14   7  10      199.82      189.62     33.38 o 
 -13   7  10        4.30        8.79     29.06 o 
 -12   7  10       12.67        9.78     27.30 o 
 -11   7  10     1112.81     1090.10     43.00 o 
 -10   7  10        0.41        5.83     21.67 o 
  -9   7  10       22.51       39.00     17.47 o 
  -8   7  10        3.70       29.75     22.79 o 
  -7   7  10      147.64      181.78     25.04 o 
  -6   7  10        0.29       22.49     22.95 o 
  -5   7  10      385.96      386.48     28.33 o 
  -4   7  10      121.71      153.28     23.96 o 
  -3   7  10        2.44       15.46     20.98 o 
  -2   7  10        1.02       -8.12     20.76 o 
  -1   7  10       47.41       70.13     20.70 o 
   0   7  10      112.65       78.14     20.03 o 
   1   7  10       33.74       19.31     20.70 o 
   2   7  10       98.80      146.15     36.11 o 
   3   7  10       50.59       76.41     20.20 o 
   4   7  10       17.29       44.87     37.72 o 
   5   7  10       56.71       93.10     39.69 o 
   6   7  10       22.90       27.97     40.65 o 
   7   7  10       75.73       91.69     36.10 o 
   8   7  10       58.68      114.98     43.65 o 
   9   7  10      128.83      141.35     40.05 o 
  10   7  10        3.40       22.03     38.83 o 
  11   7  10      108.80      118.70     45.31 o 
  12   7  10        7.76       43.30     41.95 o 
  13   7  10       15.75       38.71     37.70 o 
  14   7  10        2.23        1.92     42.99 o 
 -18   8  10        9.09       33.58     27.55 o 
 -17   8  10      272.36      340.23     53.19 o 
 -16   8  10       31.19       38.27     23.49 o 
 -15   8  10      347.89      355.16     46.79 o 
 -14   8  10       88.13       60.38     36.07 o 
 -13   8  10       89.10       81.77     39.14 o 
 -12   8  10       23.09       14.78     33.15 o 
 -11   8  10        3.95      -14.38     27.14 o 
 -10   8  10       99.81       85.26     26.23 o 
  -9   8  10      570.08      523.70     29.00 o 
  -8   8  10       34.59       48.91     22.41 o 
  -7   8  10       13.91        3.98     21.82 o 
  -6   8  10      287.25      288.97     26.03 o 
  -5   8  10      203.33      226.88     44.73 o 
  -4   8  10      163.44      159.66     30.95 o 
  -3   8  10       37.44       62.81     23.11 o 
  -2   8  10      856.37      922.20     37.14 o 
  -1   8  10        7.21       37.57     22.55 o 
   0   8  10      449.72      432.88     26.61 o 
   1   8  10      176.77      206.78     31.92 o 
   2   8  10      495.22      519.30     28.81 o 
   3   8  10      169.03      149.86     40.38 o 
   4   8  10      427.99      382.28     46.28 o 
   5   8  10      142.13      170.00     46.45 o 
   6   8  10      171.21      192.51     40.40 o 
   7   8  10       57.36       40.26     40.84 o 
   8   8  10       48.04       17.65     42.50 o 
   9   8  10       29.92       36.22     37.64 o 
  10   8  10       17.64       22.64     39.81 o 
  11   8  10       83.69      118.04     46.59 o 
 -13   9  10       38.66       37.29     27.91 o 
 -12   9  10      132.40      133.30     27.83 o 
 -11   9  10        3.45        6.07     23.17 o 
 -10   9  10       15.29        0.35     26.67 o 
  -9   9  10       32.98       23.49     25.43 o 
  -8   9  10        3.82       -9.11     24.07 o 
  -7   9  10       47.77        7.37     25.26 o 
  -6   9  10        5.01        3.49     25.48 o 
  -5   9  10        6.67       -4.63     23.41 o 
  -4   9  10       12.63       14.94     24.05 o 
  -3   9  10      117.34      139.06     25.86 o 
  -2   9  10       20.70       56.77     23.83 o 
  -1   9  10       24.37       38.09     22.21 o 
   0   9  10      175.78      224.63     26.39 o 
   1   9  10      478.95      594.05     31.48 o 
   2   9  10      272.28      261.40     47.72 o 
   3   9  10      317.65      314.08     44.54 o 
   4   9  10       26.85       19.11     37.62 o 
   5   9  10      205.25      211.57     47.12 o 
 -29   1  11        0.19        9.37     26.83 o 
 -28   1  11        8.00      -21.67     26.30 o 
 -27   1  11       45.50       20.13     27.79 o 
 -26   1  11       63.19       77.26     27.67 o 
 -25   1  11      137.60      135.89     28.99 o 
 -24   1  11        4.06       -3.10     24.19 o 
 -23   1  11       32.72       31.91     26.16 o 
 -22   1  11        0.04        0.70     25.71 o 
 -21   1  11       40.02       44.40     27.68 o 
 -20   1  11       10.25       11.16     22.27 o 
 -19   1  11        2.69       10.58     22.84 o 
 -18   1  11      491.80      443.27     28.51 o 
 -17   1  11       91.69       83.69     23.66 o 
 -16   1  11        0.03        8.80     19.56 o 
 -15   1  11       88.15       73.73     23.58 o 
 -14   1  11      239.98      228.26     21.90 o 
 -13   1  11       84.55       65.87     17.48 o 
 -12   1  11      990.09      946.09     27.70 o 
 -11   1  11      288.45      205.89     18.06 o 
 -10   1  11       98.51       74.84     16.04 o 
  -9   1  11      245.83      232.33     16.11 o 
  -8   1  11     1652.31     1626.42     30.90 o 
  -7   1  11       26.14       18.24     17.41 o 
  -6   1  11      269.40      295.66     20.99 o 
  -5   1  11      585.34      604.22     23.59 o 
  -4   1  11       70.06       60.72     17.91 o 
  -3   1  11      164.77      132.47     19.28 o 
  -2   1  11      204.29      206.57     20.81 o 
  -1   1  11      386.02      395.97     23.12 o 
   0   1  11      118.05      125.90     23.73 o 
   1   1  11      738.23      634.35     29.72 o 
   2   1  11      377.11      359.02     24.37 o 
   3   1  11      218.12      200.53     23.13 o 
   4   1  11        3.13        6.84     21.24 o 
   5   1  11        4.26        7.14     23.57 o 
   6   1  11        3.34       25.24     22.15 o 
   7   1  11      206.06      208.85     24.87 o 
   8   1  11       40.07       52.18     23.58 o 
   9   1  11       18.15       15.03     22.30 o 
  10   1  11      320.50      348.71     28.75 o 
  11   1  11      180.68      187.58     28.76 o 
  12   1  11      861.67      914.46     36.69 o 
  13   1  11        1.38       44.61     30.87 o 
  14   1  11     1633.25     1734.10     92.39 o 
  15   1  11       20.75       85.80     31.32 o 
  16   1  11      747.49      817.88     87.00 o 
  17   1  11      123.26      164.36     32.40 o 
  18   1  11      288.01      295.06     49.49 o 
  19   1  11        1.51       11.50     32.46 o 
  20   1  11       19.43        7.84     30.16 o 
  21   1  11        1.60        5.70     31.80 o 
 -28   2  11       61.75       68.33     31.13 o 
 -27   2  11      140.99      136.06     32.53 o 
 -26   2  11       20.80       20.75     26.19 o 
 -25   2  11       26.09       13.05     25.72 o 
 -24   2  11        3.16      -13.72     26.48 o 
 -23   2  11       34.16       36.30     23.78 o 
 -22   2  11      115.60      108.37     27.84 o 
 -21   2  11       35.19       52.98     23.90 o 
 -20   2  11      103.82      135.23     25.88 o 
 -19   2  11        1.19       -0.95     23.69 o 
 -18   2  11       94.37       78.16     23.54 o 
 -17   2  11       27.99       24.68     19.96 o 
 -16   2  11      503.73      444.14     38.45 o 
 -15   2  11       13.09       -6.48     14.45 o 
 -14   2  11        6.40      -16.29     17.72 o 
 -13   2  11        5.17        3.92     16.73 o 
 -12   2  11      269.66      235.84     18.25 o 
 -11   2  11        6.98       10.31     15.41 o 
 -10   2  11      764.77      733.53     24.14 o 
  -9   2  11       12.21       -2.46     13.96 o 
  -8   2  11      156.35      134.88     14.99 o 
  -7   2  11      330.96      294.68     16.73 o 
  -6   2  11      238.70      200.28     19.46 o 
  -5   2  11      140.81      149.75     18.47 o 
  -4   2  11      146.44      168.77     19.67 o 
  -3   2  11        0.02       32.22     18.68 o 
  -2   2  11       64.56       70.85     19.20 o 
  -1   2  11      116.91      140.78     20.46 o 
   0   2  11       48.78       62.35     19.89 o 
   1   2  11       28.59       27.54     18.95 o 
   2   2  11       14.34       15.50     20.26 o 
   3   2  11        1.37       14.98     21.73 o 
   4   2  11       16.76       19.59     20.38 o 
   5   2  11      122.90      108.89     22.62 o 
   6   2  11       89.63      106.55     32.34 o 
   7   2  11      181.44      167.00     24.25 o 
   8   2  11        1.62        0.93     21.92 o 
   9   2  11       50.72       55.47     24.61 o 
  10   2  11        0.61       -6.54     25.24 o 
  11   2  11      246.34      251.41     27.12 o 
  12   2  11       26.06       44.69     35.52 o 
  13   2  11      392.34      424.35     64.42 o 
  14   2  11      139.95      191.63     31.91 o 
  15   2  11       12.41       40.21     29.40 o 
  16   2  11        4.05        3.38     30.79 o 
  17   2  11        0.74      -20.80     30.79 o 
  18   2  11        0.01      -14.30     29.69 o 
  19   2  11       14.11        8.35     30.51 o 
  20   2  11        6.24        2.34     29.02 o 
 -28   3  11       66.88       98.63     32.40 o 
 -27   3  11       19.12       26.20     27.78 o 
 -26   3  11       74.25       80.47     31.06 o 
 -25   3  11       14.56        7.44     24.48 o 
 -24   3  11       31.32       27.43     26.02 o 
 -23   3  11        6.71        7.87     27.29 o 
 -22   3  11        3.65       -9.95     23.16 o 
 -21   3  11      209.77      218.73     28.13 o 
 -20   3  11       40.81       31.24     24.46 o 
 -19   3  11        3.61        0.78     21.98 o 
 -18   3  11       44.12       36.72     30.50 o 
 -17   3  11      525.48      635.96     40.40 o 
 -16   3  11      623.95      606.28     21.42 o 
 -15   3  11      167.99      193.05     17.11 o 
 -14   3  11      235.66      192.54     20.59 o 
 -13   3  11      190.61      179.09     16.85 o 
 -12   3  11      453.60      452.26     19.04 o 
 -11   3  11       32.56       27.93     14.55 o 
 -10   3  11      565.65      564.26     18.13 o 
  -9   3  11      410.40      399.21     16.51 o 
  -8   3  11      263.33      253.25     15.49 o 
  -7   3  11      127.87      100.06     13.74 o 
  -6   3  11      451.10      433.56     20.66 o 
  -5   3  11      632.85      656.83     22.13 o 
  -4   3  11      427.73      429.04     20.89 o 
  -3   3  11      278.47      289.38     20.71 o 
  -2   3  11       16.64       23.50     18.36 o 
  -1   3  11     2314.64     2222.65     50.05 o 
   0   3  11      174.07      200.22     21.97 o 
   1   3  11      287.45      270.72     22.91 o 
   2   3  11       50.68       55.10     20.11 o 
   3   3  11        0.30        1.29     20.98 o 
   4   3  11        2.75       14.72     21.69 o 
   5   3  11      174.65      188.79     22.92 o 
   6   3  11      133.04      149.58     25.00 o 
   7   3  11       34.10       28.26     21.54 o 
   8   3  11       44.06       72.48     23.76 o 
   9   3  11      345.68      387.88     29.65 o 
  10   3  11     1284.77     1354.53     37.57 o 
  11   3  11       32.67       84.27     28.84 o 
  12   3  11      728.49      797.93     36.16 o 
  13   3  11      363.87      326.54     33.35 o 
  14   3  11      489.27      526.23     42.20 o 
  15   3  11       48.87       60.06     28.57 o 
  16   3  11      523.38      513.22     35.57 o 
  17   3  11        3.83       13.62     31.41 o 
  18   3  11      248.57      225.39     33.48 o 
  19   3  11        0.93      -10.29     30.25 o 
 -26   4  11       59.05       62.73     28.51 o 
 -25   4  11        0.70        8.45     24.46 o 
 -24   4  11       83.59      114.01     30.10 o 
 -23   4  11       13.60       -3.37     28.07 o 
 -22   4  11       73.10       57.85     35.75 o 
 -21   4  11      173.08      212.95     42.08 o 
 -20   4  11      649.63      663.95     48.06 o 
 -19   4  11       36.73       69.49     31.96 o 
 -18   4  11        6.39       18.56     33.23 o 
 -17   4  11       26.55       17.19     32.25 o 
 -16   4  11       21.94       39.75     30.05 o 
 -15   4  11        4.65       15.15     27.52 o 
 -14   4  11        1.26       -0.61     30.78 o 
 -13   4  11        4.02        2.32     27.11 o 
 -12   4  11      282.38      246.50     32.19 o 
 -11   4  11      405.18      430.65     34.43 o 
 -10   4  11      296.21      286.23     25.09 o 
  -9   4  11        0.19       -7.28     20.69 o 
  -8   4  11       38.35       29.93     11.17 o 
  -7   4  11      120.26      102.69     12.30 o 
  -6   4  11       50.73       45.97     11.90 o 
  -5   4  11       42.03       56.34     17.36 o 
  -4   4  11      772.28      806.78     23.31 o 
  -3   4  11       81.75      104.64     18.31 o 
  -2   4  11       12.32       15.97     17.30 o 
  -1   4  11      528.69      589.73     32.39 o 
   0   4  11      200.92      197.05     20.74 o 
   1   4  11       18.06       31.43     18.92 o 
   2   4  11      109.93      116.80     20.61 o 
   3   4  11      238.30      274.57     22.47 o 
   4   4  11       15.17       25.63     21.69 o 
   5   4  11     1218.31     1239.72     41.91 o 
   6   4  11        3.40       27.65     26.14 o 
   7   4  11      105.54      102.53     24.18 o 
   8   4  11       39.06       63.43     25.25 o 
   9   4  11      782.88      846.53     38.72 o 
  10   4  11       13.23       45.83     25.05 o 
  11   4  11      156.72      189.92     27.22 o 
  12   4  11       26.71       32.16     26.64 o 
  13   4  11      279.56      275.57     31.61 o 
  14   4  11        1.13       -3.34     29.27 o 
  15   4  11      316.92      341.98     33.48 o 
  16   4  11        1.15        5.67     29.26 o 
  17   4  11      140.93      137.49     30.45 o 
  18   4  11       25.94       27.11     29.10 o 
 -25   5  11        8.32       -9.12     40.42 o 
 -24   5  11       18.20       -7.06     34.36 o 
 -23   5  11       87.64      132.28     42.60 o 
 -22   5  11        0.27        5.23     38.31 o 
 -21   5  11      134.18      149.45     38.22 o 
 -20   5  11       24.84       38.69     36.48 o 
 -19   5  11      319.40      417.76     45.18 o 
 -18   5  11       21.10       28.31     35.27 o 
 -17   5  11      249.18      323.94     37.79 o 
 -16   5  11        6.80       20.92     32.21 o 
 -15   5  11      168.49      193.77     35.13 o 
 -14   5  11      370.28      412.74     36.26 o 
 -13   5  11      547.41      565.23     38.66 o 
 -12   5  11       12.11       16.39     27.05 o 
 -11   5  11        4.60      -10.94     21.76 o 
 -10   5  11      222.33      199.85     23.77 o 
  -9   5  11      227.69      197.46     26.88 o 
  -8   5  11      266.50      286.42     25.17 o 
  -7   5  11      376.29      345.04     29.37 o 
  -6   5  11        0.02       11.70     20.23 o 
  -5   5  11      280.55      294.40     38.59 o 
  -4   5  11        3.14       -8.18     40.45 o 
  -3   5  11      317.81      288.44     42.17 o 
  -2   5  11       11.00        8.73     36.27 o 
  -1   5  11        1.38       -1.79     38.44 o 
   0   5  11       33.14       28.69     16.63 o 
   1   5  11      284.32      237.02     20.99 o 
   2   5  11       15.94        9.87     13.43 o 
   3   5  11       76.22       73.40     14.15 o 
   4   5  11      121.74       98.67     13.79 o 
   5   5  11      126.41      132.80     23.14 o 
   6   5  11      570.27      543.82     48.83 o 
   7   5  11      119.36      120.22     24.61 o 
   8   5  11      754.21      752.22     32.38 o 
   9   5  11      418.69      440.21     28.52 o 
  10   5  11      455.13      493.91     56.13 o 
  11   5  11       42.81       35.67     25.59 o 
  12   5  11       82.96      126.84     26.36 o 
  13   5  11       55.05       42.34     23.96 o 
  14   5  11       15.34       33.74     26.60 o 
  15   5  11        2.68       11.14     27.91 o 
  16   5  11       53.59      104.27     48.22 o 
  17   5  11       11.45       47.92     48.58 o 
 -23   6  11       59.52      126.85     45.13 o 
 -22   6  11      112.47      155.08     41.79 o 
 -21   6  11        9.92       37.75     37.92 o 
 -20   6  11      154.84      171.59     38.79 o 
 -19   6  11        5.18       24.82     37.16 o 
 -18   6  11      149.86      167.06     37.27 o 
 -17   6  11       13.21       49.11     32.62 o 
 -16   6  11      393.52      420.66     39.25 o 
 -15   6  11        0.50       12.76     31.41 o 
 -14   6  11       52.10       35.77     31.59 o 
 -13   6  11        0.17      -14.33     27.71 o 
 -12   6  11        0.48       -2.64     27.18 o 
 -11   6  11       46.41       33.42     25.52 o 
 -10   6  11      194.26      166.05     27.82 o 
  -9   6  11        0.51       -8.45     21.24 o 
  -8   6  11      222.13      223.92     24.15 o 
  -7   6  11        0.24        9.33     20.66 o 
  -6   6  11      458.78      406.21     24.63 o 
  -5   6  11        6.34        8.43     18.86 o 
  -4   6  11       11.97      -17.25     43.17 o 
  -3   6  11       96.26       84.83     39.94 o 
  -2   6  11       19.56       15.06     20.39 o 
  -1   6  11        1.74        5.63     20.97 o 
   0   6  11        6.70       25.77     19.76 o 
   1   6  11      151.47      148.75     21.05 o 
   2   6  11       28.66       35.95     22.53 o 
   3   6  11        4.04       -6.96     17.39 o 
   4   6  11       35.84       42.38     40.69 o 
   5   6  11       58.95       41.97     38.98 o 
   6   6  11        6.06        4.63     34.44 o 
   7   6  11      329.77      312.87     46.04 o 
   8   6  11        0.51       19.11     38.65 o 
   9   6  11      487.35      495.78     43.60 o 
  10   6  11        2.48       38.28     42.24 o 
  11   6  11      572.51      577.75     52.54 o 
  12   6  11        2.70       39.69     42.45 o 
  13   6  11       91.13      109.22     39.02 o 
  14   6  11       16.59       47.95     40.50 o 
  15   6  11       46.53       34.28     45.93 o 
 -20   7  11        2.43       39.82     40.40 o 
 -19   7  11       11.45       34.97     34.73 o 
 -18   7  11      109.48      108.24     36.73 o 
 -17   7  11       43.24       71.79     36.24 o 
 -16   7  11       17.39       19.00     34.11 o 
 -15   7  11        1.18       10.12     31.17 o 
 -14   7  11       19.21       33.30     30.94 o 
 -13   7  11        0.11       -6.84     29.56 o 
 -12   7  11       51.00       29.13     22.75 o 
 -11   7  11       11.50        8.95     22.93 o 
 -10   7  11      101.08       72.79     43.93 o 
  -9   7  11       45.88       36.41     39.81 o 
  -8   7  11     1145.02     1050.53     53.28 o 
  -7   7  11      282.23      267.90     25.86 o 
  -6   7  11      270.32      296.17     27.56 o 
  -5   7  11        6.16       11.24     23.17 o 
  -4   7  11       10.51       24.55     23.28 o 
  -3   7  11      108.82       96.88     24.15 o 
  -2   7  11        2.08       12.88     21.90 o 
  -1   7  11       78.24       48.46     21.25 o 
   0   7  11       58.08       51.90     20.31 o 
   1   7  11        3.85      -12.41     20.65 o 
   2   7  11        0.60      -21.70     41.44 o 
   3   7  11       23.08       17.20     35.25 o 
   4   7  11      157.92      177.81     42.70 o 
   5   7  11        5.86        2.96     43.27 o 
   6   7  11      127.99      113.27     41.48 o 
   7   7  11       30.92       53.73     38.06 o 
   8   7  11      384.45      480.58     51.13 o 
   9   7  11        0.40       -3.86     43.64 o 
  10   7  11      109.53       83.54     40.55 o 
  11   7  11        1.25        1.89     38.33 o 
  12   7  11      879.76     1074.09     61.16 o 
 -16   8  11        4.35       27.47     34.53 o 
 -15   8  11       51.38       78.17     42.42 o 
 -14   8  11       77.53      105.27     37.29 o 
 -13   8  11       76.29       52.73     27.12 o 
 -12   8  11        0.02       -5.22     25.13 o 
 -11   8  11        0.09       14.02     27.16 o 
 -10   8  11        3.50       28.30     23.85 o 
  -9   8  11        2.13       -9.40     23.81 o 
  -8   8  11       18.15       11.71     23.94 o 
  -7   8  11      158.24      128.77     25.51 o 
  -6   8  11      365.11      383.59     29.60 o 
  -5   8  11       82.62       98.80     26.62 o 
  -4   8  11       64.98       65.39     24.01 o 
  -3   8  11        5.57       24.89     24.46 o 
  -2   8  11      104.27      127.38     24.53 o 
  -1   8  11        8.91       42.28     22.60 o 
   0   8  11       46.23       52.36     23.12 o 
   1   8  11       40.04        9.23     37.66 o 
   2   8  11      210.04      205.32     43.13 o 
   3   8  11       47.25       36.03     43.73 o 
   4   8  11        0.02        6.30     44.33 o 
   5   8  11      457.25      423.46     48.62 o 
   6   8  11       27.15       46.52     37.76 o 
   7   8  11       40.02       79.41     42.68 o 
   8   8  11        0.98      -22.60     43.52 o 
  -9   9  11        9.54       17.68     26.93 o 
  -8   9  11       56.71       47.34     26.79 o 
  -7   9  11       12.29       39.39     24.97 o 
  -6   9  11        9.12      -21.03     23.21 o 
  -5   9  11        3.85      -11.00     22.89 o 
  -4   9  11        8.18       12.90     24.84 o 
  -3   9  11       69.03       88.90     24.60 o 
  -2   9  11       15.21       46.74     25.29 o 
  -1   9  11      240.78      191.68     26.72 o 
   0   9  11       40.13       50.10     39.38 o 
   1   9  11      169.50      140.47     39.28 o 
 -28   0  12      101.98      135.07     36.59 o 
 -27   0  12      452.24      508.95     52.32 o 
 -26   0  12      179.01      227.39     47.08 o 
 -25   0  12       35.92       62.52     38.57 o 
 -24   0  12      509.04      592.08     49.72 o 
 -23   0  12      501.06      529.41     48.66 o 
 -22   0  12      174.43      131.45     33.34 o 
 -21   0  12       51.30       70.70     35.68 o 
 -20   0  12     1460.07     1474.25     58.63 o 
 -19   0  12      219.50      370.36     44.07 o 
 -18   0  12     1430.53     1450.99     55.23 o 
 -17   0  12      434.50      463.95     37.46 o 
 -16   0  12      116.02      134.51     36.64 o 
 -15   0  12      693.52      632.51     42.50 o 
 -14   0  12      160.51      139.19     24.00 o 
 -13   0  12       80.72       76.74     21.89 o 
 -12   0  12     2581.45     2397.43     41.81 o 
 -11   0  12     5212.53     5426.66     78.24 o 
 -10   0  12     1139.83     1269.72     47.22 o 
  -9   0  12     1636.07     1567.76     49.40 o 
  -8   0  12     3252.44     3001.26     60.69 o 
  -7   0  12     1019.33      951.05     41.50 o 
  -6   0  12       12.51      -17.68     27.85 o 
  -5   0  12     1584.82     1654.61     47.02 o 
  -4   0  12      439.52      435.71     34.99 o 
  -3   0  12       33.81       -9.91     30.45 o 
  -2   0  12      407.05      439.80     36.89 o 
  -1   0  12     2281.97     2157.84     54.48 o 
   0   0  12       25.38       84.25     31.59 o 
   1   0  12     3275.83     3429.61     64.84 o 
   2   0  12      393.32      544.63     39.32 o 
   3   0  12     6882.27     6591.85     87.25 o 
   4   0  12     2324.32     2255.08     58.31 o 
   5   0  12       25.00      119.15     36.85 o 
   6   0  12        0.69       15.74     31.34 o 
   7   0  12       11.00       18.73     32.14 o 
   8   0  12      130.82      102.46     38.16 o 
   9   0  12      919.36      969.26     53.07 o 
  10   0  12        3.68       55.04     43.91 o 
  11   0  12     1192.90     1292.65     60.80 o 
  12   0  12       24.30       60.66     45.61 o 
  13   0  12      109.25       98.10     44.65 o 
  14   0  12      100.90      146.03     40.95 o 
  15   0  12      174.55      105.37     41.79 o 
  16   0  12        0.79        2.76     44.67 o 
  17   0  12       22.35       -2.14     44.03 o 
  18   0  12        0.07        8.38     36.24 o 
  19   0  12      154.37      164.78     50.60 o 
 -28   1  12       16.63       11.04     27.40 o 
 -27   1  12       26.47       24.38     30.64 o 
 -26   1  12       40.30       78.18     27.97 o 
 -25   1  12       65.40       83.05     29.05 o 
 -24   1  12        0.88       27.24     27.92 o 
 -23   1  12        6.49        1.30     24.68 o 
 -22   1  12       43.42       41.61     26.15 o 
 -21   1  12       22.80        7.20     26.79 o 
 -20   1  12       13.78       21.35     26.52 o 
 -19   1  12      180.62      178.98     27.65 o 
 -18   1  12        2.26      -16.34     25.30 o 
 -17   1  12      437.82      400.91     28.41 o 
 -16   1  12      485.91      441.71     27.16 o 
 -15   1  12      500.46      495.36     22.12 o 
 -14   1  12      365.35      361.94     20.16 o 
 -13   1  12      118.60       89.65     18.22 o 
 -12   1  12       11.41       24.95     18.09 o 
 -11   1  12      562.39      624.08     22.17 o 
 -10   1  12      587.91      600.10     22.18 o 
  -9   1  12        0.09       -3.19     19.71 o 
  -8   1  12      463.84      462.46     37.02 o 
  -7   1  12      100.95      106.51     20.82 o 
  -6   1  12        9.88        6.57     18.45 o 
  -5   1  12      188.49      196.29     22.96 o 
  -4   1  12       43.30       38.21     20.52 o 
  -3   1  12      179.49      148.31     29.55 o 
  -2   1  12      262.91      257.87     30.67 o 
  -1   1  12       87.28       80.05     20.68 o 
   0   1  12        0.06       -3.42     22.00 o 
   1   1  12      198.25      181.28     23.78 o 
   2   1  12      881.25      869.17     45.91 o 
   3   1  12      237.38      276.28     25.60 o 
   4   1  12       10.24       19.79     22.55 o 
   5   1  12        0.13       12.68     22.69 o 
   6   1  12      214.12      203.67     25.06 o 
   7   1  12      100.81       83.57     22.80 o 
   8   1  12      121.07      132.40     25.51 o 
   9   1  12       24.42       23.33     25.90 o 
  10   1  12       39.82       34.39     26.66 o 
  11   1  12        4.41       26.45     28.13 o 
  12   1  12        3.35       -8.61     30.48 o 
  13   1  12       42.95       33.78     31.67 o 
  14   1  12       23.22       48.41     29.50 o 
  15   1  12       66.71       66.48     30.39 o 
  16   1  12       70.82       65.23     31.44 o 
  17   1  12       71.31       45.74     26.40 o 
  18   1  12       17.01       21.68     31.61 o 
  19   1  12       24.99       22.19     31.76 o 
 -27   2  12       57.20       93.46     30.18 o 
 -26   2  12      136.69      109.38     27.99 o 
 -25   2  12      282.13      321.69     34.07 o 
 -24   2  12       34.37       42.22     23.66 o 
 -23   2  12      142.79      158.77     28.79 o 
 -22   2  12      196.34      195.81     28.13 o 
 -21   2  12      103.05      145.62     27.33 o 
 -20   2  12     1158.46     1132.03     38.81 o 
 -19   2  12       55.83       91.85     26.93 o 
 -18   2  12      110.18      101.35     25.36 o 
 -17   2  12        0.01       -8.21     15.30 o 
 -16   2  12       67.69       71.73     17.99 o 
 -15   2  12       62.76       35.23     24.18 o 
 -14   2  12      393.07      353.38     21.55 o 
 -13   2  12     1623.70     1572.55     53.90 o 
 -12   2  12     1147.61     1116.84     24.95 o 
 -11   2  12      249.77      219.37     18.09 o 
 -10   2  12      280.00      255.44     18.08 o 
  -9   2  12     1053.95     1083.35     24.06 o 
  -8   2  12      140.89      131.32     21.76 o 
  -7   2  12     1763.32     1701.16     32.87 o 
  -6   2  12      777.10      815.20     57.05 o 
  -5   2  12      325.48      307.49     22.04 o 
  -4   2  12      268.09      255.96     22.14 o 
  -3   2  12     1024.40     1026.74     28.97 o 
  -2   2  12       89.16       92.40     20.32 o 
  -1   2  12      901.77      943.73     29.64 o 
   0   2  12      732.01      835.35     63.49 o 
   1   2  12      486.58      482.04     51.80 o 
   2   2  12       17.89       19.80     22.61 o 
   3   2  12      295.81      284.19     23.80 o 
   4   2  12        1.74        9.76     22.39 o 
   5   2  12       13.60       18.24     21.51 o 
   6   2  12       22.50       32.31     22.90 o 
   7   2  12      610.48      590.98     49.74 o 
   8   2  12        5.95       20.00     24.88 o 
   9   2  12      432.86      441.41     30.66 o 
  10   2  12      216.54      202.42     30.41 o 
  11   2  12      139.59      131.03     28.38 o 
  12   2  12       17.41       43.79     34.39 o 
  13   2  12       71.10       80.27     30.67 o 
  14   2  12       25.37       46.23     30.03 o 
  15   2  12      135.94      143.34     33.00 o 
  16   2  12        7.93        8.93     30.84 o 
  17   2  12       64.43       52.07     31.23 o 
  18   2  12       49.54       29.19     29.80 o 
 -27   3  12        8.15        2.48     30.15 o 
 -26   3  12        5.55       -0.81     25.64 o 
 -25   3  12      164.12      192.17     32.21 o 
 -24   3  12        2.39        1.61     27.74 o 
 -23   3  12      308.09      286.81     30.13 o 
 -22   3  12        7.68       -3.32     23.16 o 
 -21   3  12        0.03       -3.45     24.52 o 
 -20   3  12       18.11       21.78     23.98 o 
 -19   3  12        1.10       14.17     32.16 o 
 -18   3  12       98.06      122.19     32.70 o 
 -17   3  12       10.70       36.94     30.92 o 
 -16   3  12      133.99      132.70     34.98 o 
 -15   3  12       49.02       54.94     32.81 o 
 -14   3  12       12.13       18.93     30.17 o 
 -13   3  12      205.34      221.19     17.63 o 
 -12   3  12       31.47       15.21     14.78 o 
 -11   3  12       29.80       18.73     14.72 o 
 -10   3  12      193.84      210.55     16.64 o 
  -9   3  12        4.29        3.14     14.07 o 
  -8   3  12       30.53       18.83     14.40 o 
  -7   3  12        5.80       16.30     16.76 o 
  -6   3  12      166.05      205.38     18.76 o 
  -5   3  12        4.48        7.84     17.49 o 
  -4   3  12      796.37      792.68     26.00 o 
  -3   3  12      187.43      181.24     21.33 o 
  -2   3  12      238.65      240.70     21.70 o 
  -1   3  12        7.14       10.27     20.38 o 
   0   3  12     1060.41     1150.15     34.13 o 
   1   3  12        0.10        4.90     20.86 o 
   2   3  12       30.88       30.77     20.95 o 
   3   3  12        0.90       12.92     22.02 o 
   4   3  12       98.37      110.38     23.79 o 
   5   3  12        1.20        4.68     22.31 o 
   6   3  12      109.57      139.44     25.23 o 
   7   3  12        7.66       11.85     23.46 o 
   8   3  12       82.10       80.77     24.81 o 
   9   3  12        1.07       -0.33     26.58 o 
  10   3  12       26.04       41.36     27.91 o 
  11   3  12       16.15       16.72     27.05 o 
  12   3  12       16.89       14.99     26.36 o 
  13   3  12       33.61       63.90     27.49 o 
  14   3  12       52.07       59.92     27.38 o 
  15   3  12      292.12      314.45     32.71 o 
  16   3  12      430.20      401.31     34.48 o 
  17   3  12      105.30      101.69     30.16 o 
  18   3  12       51.05       35.99     31.79 o 
 -25   4  12       86.49      108.30     44.89 o 
 -24   4  12      274.55      336.93     41.52 o 
 -23   4  12      186.29      305.43     48.01 o 
 -22   4  12      244.62      247.56     38.66 o 
 -21   4  12       30.03       53.40     40.06 o 
 -20   4  12      339.40      353.01     44.33 o 
 -19   4  12       38.22       44.19     35.30 o 
 -18   4  12      461.70      489.39     41.51 o 
 -17   4  12      856.13      892.45     48.03 o 
 -16   4  12      379.98      448.65     41.63 o 
 -15   4  12      280.43      234.35     36.78 o 
 -14   4  12       52.67       22.54     28.90 o 
 -13   4  12      246.93      246.03     34.88 o 
 -12   4  12        4.74      -23.87     24.68 o 
 -11   4  12      521.03      542.92     29.92 o 
 -10   4  12      297.44      321.39     26.77 o 
  -9   4  12      798.53      781.55     31.18 o 
  -8   4  12       48.65       60.55     23.30 o 
  -7   4  12      472.94      495.09     27.85 o 
  -6   4  12     1026.93     1083.69     52.07 o 
  -5   4  12     2328.93     2439.66     36.34 o 
  -4   4  12      700.52      767.75     78.12 o 
  -3   4  12      848.61      763.69     31.70 o 
  -2   4  12       31.34       20.38     19.00 o 
  -1   4  12      322.79      362.84     23.41 o 
   0   4  12      304.58      297.45     23.08 o 
   1   4  12      503.52      484.04     25.38 o 
   2   4  12      115.70      113.54     20.63 o 
   3   4  12       63.85       73.68     21.74 o 
   4   4  12        2.21       13.23     21.57 o 
   5   4  12      260.21      283.82     26.20 o 
   6   4  12      162.44      179.22     26.22 o 
   7   4  12        8.47       18.78     23.90 o 
   8   4  12       65.01       83.43     25.75 o 
   9   4  12      333.49      326.74     31.32 o 
  10   4  12      108.76      131.05     29.07 o 
  11   4  12      205.12      233.71     29.90 o 
  12   4  12       17.12       14.16     27.08 o 
  13   4  12       16.77       31.29     26.82 o 
  14   4  12       37.48       33.25     27.15 o 
  15   4  12        2.98       36.06     27.57 o 
  16   4  12       46.59       44.48     27.46 o 
 -24   5  12        5.17       -4.72     41.21 o 
 -23   5  12       48.60       66.30     39.33 o 
 -22   5  12        0.58       17.37     41.23 o 
 -21   5  12       69.55       85.03     39.24 o 
 -20   5  12       65.66       83.49     34.07 o 
 -19   5  12        2.50        8.22     36.60 o 
 -18   5  12       43.76       64.52     38.26 o 
 -17   5  12       93.61       89.41     36.83 o 
 -16   5  12      183.49      184.49     35.81 o 
 -15   5  12      217.02      278.78     35.19 o 
 -14   5  12        0.47       14.29     31.99 o 
 -13   5  12        0.53       -0.84     29.42 o 
 -12   5  12      488.78      557.10     30.65 o 
 -11   5  12       84.90       66.45     24.29 o 
 -10   5  12       41.47       24.79     34.30 o 
  -9   5  12        7.16      -16.09     22.56 o 
  -8   5  12      363.32      414.44     27.51 o 
  -7   5  12      483.80      571.98     51.83 o 
  -6   5  12     1386.29     1530.15     63.11 o 
  -5   5  12      532.27      577.90     49.29 o 
  -4   5  12      492.97      466.98     43.06 o 
  -3   5  12       10.69       -9.73     42.51 o 
  -2   5  12      448.64      459.31     49.83 o 
  -1   5  12        5.09      -33.18     36.63 o 
   0   5  12       10.79        9.85     39.88 o 
   1   5  12      467.34      415.36     49.09 o 
   2   5  12       10.53        2.47     19.58 o 
   3   5  12        4.76        7.59     20.82 o 
   4   5  12       17.69        5.19     21.91 o 
   5   5  12        9.69       -3.75     21.30 o 
   6   5  12        2.49      -13.57     22.41 o 
   7   5  12       49.05       56.44     24.37 o 
   8   5  12       21.44       17.34     24.48 o 
   9   5  12       14.96       12.14     23.64 o 
  10   5  12      136.20      146.50     26.48 o 
  11   5  12        2.28        9.20     25.55 o 
  12   5  12       26.14       56.14     26.74 o 
  13   5  12      125.41      160.12     28.99 o 
  14   5  12      197.19      286.46     35.24 o 
  15   5  12       75.64       96.01     30.41 o 
 -21   6  12      118.48      143.97     43.75 o 
 -20   6  12      163.84      210.48     38.85 o 
 -19   6  12      104.47      106.59     37.50 o 
 -18   6  12      160.67      199.50     39.13 o 
 -17   6  12        3.35       11.73     34.80 o 
 -16   6  12       10.85       -5.26     31.69 o 
 -15   6  12       85.22      102.14     32.67 o 
 -14   6  12        6.21       10.19     32.15 o 
 -13   6  12        1.49       -9.85     22.12 o 
 -12   6  12       15.03       -0.32     35.24 o 
 -11   6  12        6.48       -8.41     23.14 o 
 -10   6  12       55.83       42.89     22.20 o 
  -9   6  12       13.10       10.21     21.27 o 
  -8   6  12       10.71       31.49     21.90 o 
  -7   6  12     1690.71     1641.76     37.48 o 
  -6   6  12     1368.69     1435.81     61.17 o 
  -5   6  12       17.96       27.95     38.14 o 
  -4   6  12       32.83       17.94     37.44 o 
  -3   6  12     1012.29     1143.67     58.91 o 
  -2   6  12      271.14      276.36     26.25 o 
  -1   6  12      147.22      152.15     23.54 o 
   0   6  12       14.28       -1.56     20.12 o 
   1   6  12        0.11       -3.60     19.75 o 
   2   6  12        3.28      -23.60     41.86 o 
   3   6  12        4.83       -6.07     42.51 o 
   4   6  12       27.34       -3.65     37.55 o 
   5   6  12       13.54      -11.07     36.17 o 
   6   6  12        1.00       20.12     42.34 o 
   7   6  12       58.90       84.06     45.32 o 
   8   6  12       32.33       88.18     42.30 o 
   9   6  12      269.05      265.21     41.09 o 
  10   6  12        8.62       27.55     39.69 o 
  11   6  12       20.84       32.39     44.41 o 
  12   6  12        0.56       29.67     46.60 o 
  13   6  12        0.57       27.69     47.94 o 
 -18   7  12       40.65       52.74     38.31 o 
 -17   7  12       44.70       58.86     36.04 o 
 -16   7  12      126.42      135.99     37.13 o 
 -15   7  12       23.77       29.49     32.22 o 
 -14   7  12       27.45       32.47     24.68 o 
 -13   7  12       56.31       13.68     42.75 o 
 -12   7  12      185.05      143.66     40.32 o 
 -11   7  12       54.34       33.22     44.58 o 
 -10   7  12      141.08      112.59     41.69 o 
  -9   7  12       90.99       84.42     36.80 o 
  -8   7  12       29.19       23.06     40.61 o 
  -7   7  12      118.27      127.32     27.12 o 
  -6   7  12      124.30      158.14     54.63 o 
  -5   7  12       23.20       59.08     26.99 o 
  -4   7  12      969.81     1020.55     36.12 o 
  -3   7  12      122.72      147.65     27.07 o 
  -2   7  12      163.25      156.91     24.81 o 
  -1   7  12       37.71       28.42     22.16 o 
   0   7  12      260.70      285.35     24.76 o 
   1   7  12       20.13        2.06     38.92 o 
   2   7  12      121.49       95.73     44.05 o 
   3   7  12       13.62       23.30     44.37 o 
   4   7  12       30.36       33.92     44.12 o 
   5   7  12        5.78        0.77     38.86 o 
   6   7  12       66.88       79.91     37.35 o 
   7   7  12        0.26       11.17     40.75 o 
   8   7  12        7.36       55.17     44.21 o 
   9   7  12       19.33       30.07     44.39 o 
 -14   8  12       40.02       36.15     26.08 o 
 -13   8  12        0.62       -7.42     25.71 o 
 -12   8  12       10.69       -4.40     26.11 o 
 -11   8  12       78.73       65.87     24.49 o 
 -10   8  12       40.68       31.24     27.93 o 
  -9   8  12       13.86       16.67     37.13 o 
  -8   8  12        1.29        5.11     24.07 o 
  -7   8  12       81.36      110.54     26.32 o 
  -6   8  12        0.93        1.46     25.99 o 
  -5   8  12       23.93       62.27     26.07 o 
  -4   8  12       28.92        9.44     23.08 o 
  -3   8  12      134.26      164.77     27.00 o 
  -2   8  12       26.38       59.54     25.73 o 
  -1   8  12       32.34       31.85     45.13 o 
   0   8  12        3.34       -4.86     45.06 o 
   1   8  12      193.48      208.04     47.48 o 
   2   8  12       12.92       -2.39     42.63 o 
   3   8  12        8.52      -15.87     40.18 o 
   4   8  12       30.63       13.18     36.65 o 
   5   8  12        3.40       -2.48     37.74 o 
 -27   1  13       48.28       58.15     43.17 o 
 -26   1  13        0.63        3.94     24.81 o 
 -25   1  13       77.37      107.85     33.05 o 
 -24   1  13      102.70      118.43     27.57 o 
 -23   1  13      150.39      184.05     28.90 o 
 -22   1  13       84.72       74.73     28.50 o 
 -21   1  13       80.28       76.36     26.80 o 
 -20   1  13        2.30       12.83     24.01 o 
 -19   1  13      261.78      260.55     27.55 o 
 -18   1  13      184.15      175.38     26.15 o 
 -17   1  13      409.78      339.71     20.91 o 
 -16   1  13        3.12       10.18     18.47 o 
 -15   1  13      132.74      117.60     17.67 o 
 -14   1  13        4.70       13.27     17.55 o 
 -13   1  13      452.40      417.25     21.26 o 
 -12   1  13        1.33        9.69     16.62 o 
 -11   1  13       46.96       39.54     20.41 o 
 -10   1  13      116.65      126.47     22.21 o 
  -9   1  13      107.00      107.75     21.62 o 
  -8   1  13      421.96      402.90     33.76 o 
  -7   1  13      791.14      821.98     28.90 o 
  -6   1  13      665.73      637.24     37.03 o 
  -5   1  13       43.26       41.50     20.74 o 
  -4   1  13      303.58      296.04     24.40 o 
  -3   1  13       53.83       35.93     20.23 o 
  -2   1  13        7.05       -4.97     21.01 o 
  -1   1  13       14.66        0.01     20.70 o 
   0   1  13      276.63      253.61     24.67 o 
   1   1  13       99.91      103.14     22.30 o 
   2   1  13      103.78      147.00     24.40 o 
   3   1  13      128.84      120.14     23.84 o 
   4   1  13      448.08      455.77     31.15 o 
   5   1  13       59.42       59.44     25.80 o 
   6   1  13      537.63      572.46     32.73 o 
   7   1  13      187.66      222.20     31.31 o 
   8   1  13     1072.09     1020.06     81.95 o 
   9   1  13      221.69      261.95     30.16 o 
  10   1  13      936.77      922.03     44.72 o 
  11   1  13      247.33      247.22     29.21 o 
  12   1  13      243.34      215.89     30.86 o 
  13   1  13      115.39      100.24     30.58 o 
  14   1  13       22.01       22.81     27.46 o 
  15   1  13        7.97       32.75     31.35 o 
  16   1  13        3.20      -20.54     32.27 o 
  17   1  13        4.92      -11.72     28.48 o 
 -26   2  13        1.36      -18.37     30.90 o 
 -25   2  13       13.77       42.52     27.14 o 
 -24   2  13       47.30       61.08     28.33 o 
 -23   2  13        2.80        5.00     26.03 o 
 -22   2  13        6.96       -9.33     28.36 o 
 -21   2  13        8.57        2.53     28.01 o 
 -20   2  13        1.48      -15.74     26.89 o 
 -19   2  13       35.64       42.63     26.66 o 
 -18   2  13       22.30       23.76     36.62 o 
 -17   2  13        0.28        9.39     18.44 o 
 -16   2  13        6.49       11.75     18.00 o 
 -15   2  13      128.69      126.42     19.69 o 
 -14   2  13       18.63        5.70     15.47 o 
 -13   2  13       45.94       46.00     16.42 o 
 -12   2  13       36.29       41.67     16.11 o 
 -11   2  13      111.19      135.55     17.07 o 
 -10   2  13       85.73       68.08     20.98 o 
  -9   2  13       24.29       24.56     20.51 o 
  -8   2  13      787.14      740.18     27.31 o 
  -7   2  13       59.56       74.90     21.46 o 
  -6   2  13       40.99       24.24     21.55 o 
  -5   2  13       70.46       65.10     24.40 o 
  -4   2  13      159.98      136.91     22.31 o 
  -3   2  13       24.08        2.93     19.65 o 
  -2   2  13       20.11       -1.32     21.02 o 
  -1   2  13       33.73       24.15     20.41 o 
   0   2  13       42.44       55.73     22.41 o 
   1   2  13      111.57      116.41     22.78 o 
   2   2  13        6.92       -0.86     20.67 o 
   3   2  13       55.11       44.22     22.82 o 
   4   2  13       13.27       27.78     22.96 o 
   5   2  13      142.83      140.09     23.60 o 
   6   2  13        0.93        7.22     24.34 o 
   7   2  13        2.95      -24.70     25.95 o 
   8   2  13       44.61       35.00     28.06 o 
   9   2  13       31.90       26.46     28.49 o 
  10   2  13        5.18      -14.21     26.79 o 
  11   2  13      156.16      153.87     27.69 o 
  12   2  13        2.12        2.35     28.05 o 
  13   2  13      136.64      126.57     28.20 o 
  14   2  13       10.49       32.60     30.70 o 
  15   2  13       92.49       61.85     29.77 o 
  16   2  13        0.66       -1.75     33.03 o 
 -25   3  13       40.47       63.23     29.00 o 
 -24   3  13       86.29      104.13     29.07 o 
 -23   3  13       29.72       26.27     26.62 o 
 -22   3  13        4.79        2.34     41.93 o 
 -21   3  13       27.21       32.19     39.25 o 
 -20   3  13      111.16      130.85     35.49 o 
 -19   3  13        0.01       36.77     30.98 o 
 -18   3  13      104.96      107.97     33.46 o 
 -17   3  13        1.32        2.88     34.22 o 
 -16   3  13      404.50      382.68     42.71 o 
 -15   3  13        8.94        8.97     30.40 o 
 -14   3  13      257.44      235.75     28.34 o 
 -13   3  13      481.46      439.89     28.40 o 
 -12   3  13      101.18      114.95     30.76 o 
 -11   3  13     1407.17     1401.73     37.58 o 
 -10   3  13      717.49      667.84     21.80 o 
  -9   3  13     2652.54     2528.05     39.93 o 
  -8   3  13      443.51      477.81     24.58 o 
  -7   3  13      374.92      355.64     32.93 o 
  -6   3  13       23.34       11.40     20.08 o 
  -5   3  13       75.13       78.06     20.14 o 
  -4   3  13      122.75      115.27     20.58 o 
  -3   3  13        0.03       -4.93     19.82 o 
  -2   3  13       87.41       88.98     20.84 o 
  -1   3  13        3.66        4.58     21.22 o 
   0   3  13      286.14      330.15     38.11 o 
   1   3  13      250.16      283.44     40.62 o 
   2   3  13      510.05      529.84     28.97 o 
   3   3  13        1.04       19.61     22.62 o 
   4   3  13      801.61      873.36     32.79 o 
   5   3  13       81.22      138.45     27.45 o 
   6   3  13      217.89      260.04     28.86 o 
   7   3  13       55.26       43.31     24.71 o 
   8   3  13      361.66      417.99     29.70 o 
   9   3  13       66.69       80.82     36.94 o 
  10   3  13      238.24      248.42     29.84 o 
  11   3  13      187.78      219.41     41.54 o 
  12   3  13      205.31      222.94     37.03 o 
  13   3  13       78.17      120.64     30.95 o 
  14   3  13      232.59      227.22     35.41 o 
  15   3  13        1.68        2.64     31.07 o 
  16   3  13       37.74       69.33     31.57 o 
 -24   4  13        0.03        4.93     41.39 o 
 -23   4  13        0.31       -8.80     39.10 o 
 -22   4  13      110.97       75.87     38.83 o 
 -21   4  13      103.36      115.41     43.34 o 
 -20   4  13       47.99       64.43     39.50 o 
 -19   4  13       11.49       20.44     36.07 o 
 -18   4  13      257.95      258.92     40.16 o 
 -17   4  13        0.83        3.87     35.56 o 
 -16   4  13        3.23       21.87     35.44 o 
 -15   4  13       16.49        6.22     30.72 o 
 -14   4  13      117.07      126.35     27.66 o 
 -13   4  13      101.02       64.90     23.64 o 
 -12   4  13        9.85      -12.54     23.63 o 
 -11   4  13       28.41       26.94     24.25 o 
 -10   4  13        1.85       35.86     25.14 o 
  -9   4  13      278.55      357.20     28.80 o 
  -8   4  13        1.40        5.77     42.37 o 
  -7   4  13        1.14        3.08     41.59 o 
  -6   4  13       20.41       20.75     38.55 o 
  -5   4  13      218.64      252.23     38.20 o 
  -4   4  13        2.97       13.69     38.23 o 
  -3   4  13       18.96        6.79     40.79 o 
  -2   4  13        0.00       -8.71     19.37 o 
  -1   4  13        6.27      -11.71     18.35 o 
   0   4  13       21.98        9.47     21.30 o 
   1   4  13      152.22      148.84     23.79 o 
   2   4  13       78.51       45.46     22.02 o 
   3   4  13       28.08       27.34     22.34 o 
   4   4  13        0.54       21.65     23.67 o 
   5   4  13       45.38       63.67     25.08 o 
   6   4  13       74.24       74.05     25.16 o 
   7   4  13       80.78       77.20     24.63 o 
   8   4  13       14.66        2.47     25.46 o 
   9   4  13        3.66        4.70     27.12 o 
  10   4  13        5.31        3.06     28.37 o 
  11   4  13        4.17        8.10     29.73 o 
  12   4  13        0.85       -4.89     29.68 o 
  13   4  13        6.67       -0.98     28.99 o 
  14   4  13        3.96       -4.24     29.12 o 
 -22   5  13       79.85       49.11     44.52 o 
 -21   5  13       11.43        6.21     39.30 o 
 -20   5  13        8.00       38.06     34.48 o 
 -19   5  13      128.14      102.19     36.05 o 
 -18   5  13       50.16       49.11     33.48 o 
 -17   5  13       16.13       15.13     33.02 o 
 -16   5  13       79.60       77.82     35.41 o 
 -15   5  13       51.74       59.52     26.47 o 
 -14   5  13       22.21       32.19     25.32 o 
 -13   5  13        1.56       -7.39     24.25 o 
 -12   5  13       43.86       28.26     27.06 o 
 -11   5  13      125.44      124.29     24.91 o 
 -10   5  13      153.96      150.45     25.82 o 
  -9   5  13      190.06      182.96     25.96 o 
  -8   5  13       53.08       65.84     44.61 o 
  -7   5  13      221.70      237.18     46.34 o 
  -6   5  13       21.85       47.49     43.84 o 
  -5   5  13      147.57      193.72     45.89 o 
  -4   5  13        3.41       36.23     42.98 o 
  -3   5  13        0.10       -5.02     39.85 o 
  -2   5  13       28.51        5.67     36.98 o 
  -1   5  13       88.09       64.37     38.00 o 
   0   5  13      500.43      471.80     51.06 o 
   1   5  13       49.64       33.53     45.69 o 
   2   5  13      398.40      423.47     50.08 o 
   3   5  13       12.79       -2.72     38.49 o 
   4   5  13      765.23      668.34     50.15 o 
   5   5  13        1.22       14.47     43.07 o 
   6   5  13      121.65      137.33     46.30 o 
   7   5  13       41.25       29.17     24.93 o 
   8   5  13      267.45      273.88     34.02 o 
   9   5  13        2.86       20.30     25.09 o 
  10   5  13       96.58       98.25     26.20 o 
  11   5  13      155.96      151.05     27.22 o 
  12   5  13      246.63      244.23     29.35 o 
 -20   6  13       48.07       33.90     37.86 o 
 -19   6  13       97.75       97.99     37.12 o 
 -18   6  13        0.08      -16.20     34.19 o 
 -17   6  13        1.30       -0.81     32.85 o 
 -16   6  13        2.89       -5.66     35.73 o 
 -15   6  13        4.06       -7.72     24.42 o 
 -14   6  13        0.25      -10.00     25.90 o 
 -13   6  13        2.81       -4.70     22.94 o 
 -12   6  13       14.03        2.45     23.95 o 
 -11   6  13       71.46       52.18     23.95 o 
 -10   6  13       13.18       12.62     21.76 o 
  -9   6  13      121.71      101.68     39.72 o 
  -8   6  13       28.36       69.69     44.88 o 
  -7   6  13       52.15       86.94     46.47 o 
  -6   6  13       12.31       76.58     46.77 o 
  -5   6  13       18.00       57.71     46.14 o 
  -4   6  13      164.62      220.29     49.20 o 
  -3   6  13      258.08      272.52     49.17 o 
  -2   6  13       22.09       19.31     45.11 o 
  -1   6  13      140.39      132.20     23.99 o 
   0   6  13        9.92        3.81     40.02 o 
   1   6  13        0.74       -3.84     35.04 o 
   2   6  13       24.02        8.49     38.35 o 
   3   6  13       90.23       75.39     43.37 o 
   4   6  13        0.35        5.23     45.22 o 
   5   6  13      104.47      125.35     47.89 o 
   6   6  13       26.23       71.20     46.23 o 
   7   6  13       10.39       33.79     42.96 o 
   8   6  13        1.89       23.41     39.66 o 
   9   6  13       28.75       33.22     37.33 o 
  10   6  13       31.79       75.54     38.13 o 
 -16   7  13       14.94       -6.42     34.90 o 
 -15   7  13      102.67      109.92     46.55 o 
 -14   7  13       62.62       67.61     44.36 o 
 -13   7  13      113.05      102.05     43.72 o 
 -12   7  13       49.04        9.69     42.16 o 
 -11   7  13       57.08       37.39     44.45 o 
 -10   7  13       70.67       40.58     35.08 o 
  -9   7  13      388.03      368.08     49.43 o 
  -8   7  13      105.04      142.85     47.41 o 
  -7   7  13      159.36      143.49     44.49 o 
  -6   7  13      217.81      215.42     46.80 o 
  -5   7  13        2.38       -2.13     22.40 o 
  -4   7  13      291.23      330.69     28.68 o 
  -3   7  13       23.97       51.21     24.04 o 
  -2   7  13      351.21      342.52     27.79 o 
  -1   7  13        1.77      -15.35     40.82 o 
   0   7  13      260.03      260.06     44.07 o 
   1   7  13        2.73      -17.67     37.04 o 
   2   7  13      214.07      214.67     40.73 o 
   3   7  13       16.91       62.87     40.75 o 
   4   7  13      615.19      615.84     53.11 o 
   5   7  13        0.34       22.51     44.79 o 
   6   7  13      263.52      279.56     50.90 o 
  -9   8  13        3.43       35.51     25.95 o 
  -8   8  13        3.15       -2.93     27.06 o 
  -7   8  13       41.43       64.77     26.79 o 
  -6   8  13        0.66        4.34     23.02 o 
  -5   8  13       44.42       40.69     24.45 o 
  -4   8  13        6.09       22.69     28.16 o 
  -3   8  13       61.22       90.10     43.23 o 
  -2   8  13        8.39      -23.62     48.18 o 
  -1   8  13      279.64      209.88     51.12 o 
 -25   0  14        2.31        9.56     42.61 o 
 -24   0  14        0.15       32.45     34.29 o 
 -23   0  14        2.79       -3.59     41.50 o 
 -22   0  14       42.17       24.75     42.92 o 
 -21   0  14       20.43       21.20     40.90 o 
 -20   0  14        0.16       -2.78     39.19 o 
 -19   0  14      205.88      167.67     28.53 o 
 -18   0  14      439.21      489.75     31.81 o 
 -17   0  14     1439.49     1495.81     40.04 o 
 -16   0  14       26.58       39.82     23.00 o 
 -15   0  14       40.00       74.33     31.89 o 
 -14   0  14       23.14       46.18     31.42 o 
 -13   0  14      843.59     1004.32     44.67 o 
 -12   0  14      168.63      201.62     34.21 o 
 -11   0  14      183.37      160.40     31.70 o 
 -10   0  14      177.17      148.47     30.36 o 
  -9   0  14        9.44       -3.43     30.21 o 
  -8   0  14      453.82      456.89     35.78 o 
  -7   0  14      116.92       93.70     32.11 o 
  -6   0  14       19.43       21.57     28.99 o 
  -5   0  14      960.44      938.71     44.14 o 
  -4   0  14      135.04      126.46     31.88 o 
  -3   0  14      568.29      564.15     39.61 o 
  -2   0  14        5.25       15.16     31.98 o 
  -1   0  14      344.41      334.49     34.86 o 
   0   0  14      227.55      219.86     36.06 o 
   1   0  14       20.32       47.12     33.12 o 
   2   0  14      429.64      350.49     35.64 o 
   3   0  14       29.87       14.31     32.21 o 
   4   0  14      140.01      128.02     39.09 o 
   5   0  14      544.88      456.20     46.56 o 
   6   0  14      225.07      196.87     43.95 o 
   7   0  14      109.37       86.44     43.35 o 
   8   0  14       41.25       10.75     42.14 o 
   9   0  14       46.01       43.06     43.01 o 
  10   0  14        0.38        4.74     39.58 o 
  11   0  14       20.89      -16.96     35.84 o 
  12   0  14       14.15        3.20     39.49 o 
  13   0  14       16.53       31.34     46.34 o 
  14   0  14       74.28       26.28     47.02 o 
  15   0  14       16.38       28.10     39.51 o 
 -25   1  14      112.12      120.07     33.17 o 
 -24   1  14        8.95        1.41     28.32 o 
 -23   1  14      199.94      190.47     28.98 o 
 -22   1  14       24.96       33.97     29.17 o 
 -21   1  14       21.46        2.55     28.99 o 
 -20   1  14      128.12       79.31     21.58 o 
 -19   1  14       25.91       11.40     21.12 o 
 -18   1  14       48.64       62.41     18.24 o 
 -17   1  14      222.60      191.19     21.04 o 
 -16   1  14      148.47      175.69     20.34 o 
 -15   1  14       10.78       21.65     18.88 o 
 -14   1  14       40.68       33.34     17.37 o 
 -13   1  14       11.49        7.21     20.91 o 
 -12   1  14        0.15        5.17     20.73 o 
 -11   1  14      134.52      140.91     22.06 o 
 -10   1  14      398.60      377.92     24.49 o 
  -9   1  14       57.07       43.04     21.09 o 
  -8   1  14      340.47      383.18     26.00 o 
  -7   1  14       23.65       43.11     20.43 o 
  -6   1  14       70.11       66.31     21.47 o 
  -5   1  14        6.25       10.88     21.97 o 
  -4   1  14       29.82       19.87     20.29 o 
  -3   1  14       75.14       83.15     22.46 o 
  -2   1  14        0.24      -14.69     21.44 o 
  -1   1  14        0.04        6.76     20.24 o 
   0   1  14        3.53       -1.37     23.14 o 
   1   1  14      300.91      255.12     26.38 o 
   2   1  14       16.46        2.29     21.82 o 
   3   1  14       39.24       39.09     23.10 o 
   4   1  14       41.09       65.72     25.39 o 
   5   1  14        3.63        5.27     25.96 o 
   6   1  14      167.96      177.42     28.65 o 
   7   1  14       56.71       60.05     27.55 o 
   8   1  14       28.53       23.22     28.07 o 
   9   1  14       54.89       61.53     30.00 o 
  10   1  14        4.51       14.67     29.81 o 
  11   1  14       12.70       31.08     56.28 o 
  12   1  14       31.41       32.91     29.62 o 
  13   1  14        0.13        5.12     31.31 o 
  14   1  14        2.33       11.66     26.90 o 
  15   1  14       53.04       64.70     31.54 o 
 -25   2  14        1.42        2.68     31.03 o 
 -24   2  14      191.02      234.19     31.97 o 
 -23   2  14        2.19       -2.96     30.55 o 
 -22   2  14      100.94       73.80     29.20 o 
 -21   2  14      100.62       66.63     34.97 o 
 -20   2  14        7.51       15.20     32.32 o 
 -19   2  14       43.31       24.02     31.52 o 
 -18   2  14       27.02       22.93     31.65 o 
 -17   2  14       27.76       18.58     26.31 o 
 -16   2  14        9.83       20.98     26.90 o 
 -15   2  14      333.78      350.08     27.53 o 
 -14   2  14        0.30       -8.60     16.59 o 
 -13   2  14       75.83       91.17     17.57 o 
 -12   2  14        0.42       -2.05     19.41 o 
 -11   2  14      247.10      263.20     23.46 o 
 -10   2  14       14.53       15.58     20.57 o 
  -9   2  14      288.15      292.48     23.18 o 
  -8   2  14        0.71       16.85     20.91 o 
  -7   2  14      579.43      575.85     27.47 o 
  -6   2  14      122.32      180.56     31.55 o 
  -5   2  14      491.31      526.75     26.98 o 
  -4   2  14      195.10      189.26     22.87 o 
  -3   2  14      104.40       96.93     22.63 o 
  -2   2  14       11.69       11.58     22.12 o 
  -1   2  14       27.91        8.92     21.26 o 
   0   2  14        0.57       -4.67     23.36 o 
   1   2  14      227.43      231.88     31.85 o 
   2   2  14       22.65       35.97     24.17 o 
   3   2  14       85.50       89.09     24.25 o 
   4   2  14       56.91       70.83     29.06 o 
   5   2  14      262.25      257.06     30.53 o 
   6   2  14       39.25       39.27     28.96 o 
   7   2  14       65.75       59.55     28.52 o 
   8   2  14       28.21       19.55     28.00 o 
   9   2  14       35.38        0.03     29.68 o 
  10   2  14       32.55       19.04     29.52 o 
  11   2  14        3.48       -2.47     28.34 o 
  12   2  14       37.19       24.71     31.07 o 
  13   2  14      100.50      115.77     30.78 o 
  14   2  14       85.55      154.75     33.37 o 
 -24   3  14        2.76      -16.66     38.71 o 
 -23   3  14       12.87       11.70     43.97 o 
 -22   3  14       80.91       50.23     39.70 o 
 -21   3  14       74.73       38.55     33.56 o 
 -20   3  14       30.70       13.01     35.77 o 
 -19   3  14       84.66       62.33     35.66 o 
 -18   3  14       81.56       86.74     33.52 o 
 -17   3  14       39.85       15.79     25.06 o 
 -16   3  14       11.63        3.27     27.88 o 
 -15   3  14       86.21       73.42     26.28 o 
 -14   3  14       11.87       -2.38     25.08 o 
 -13   3  14       23.15        2.19     24.21 o 
 -12   3  14      208.04      191.87     26.58 o 
 -11   3  14       11.48       18.20     24.21 o 
 -10   3  14        0.88       41.50     42.63 o 
  -9   3  14       82.03      147.74     45.07 o 
  -8   3  14       15.14       26.64     41.99 o 
  -7   3  14       44.10       45.09     19.87 o 
  -6   3  14       17.59       -0.78     20.49 o 
  -5   3  14      104.43      104.86     20.40 o 
  -4   3  14        0.62       -7.98     19.84 o 
  -3   3  14       24.22       11.70     22.05 o 
  -2   3  14      106.64       97.48     23.79 o 
  -1   3  14        0.61       -0.65     22.62 o 
   0   3  14       50.45       49.18     22.59 o 
   1   3  14        4.37       19.89     23.70 o 
   2   3  14       41.42       83.18     25.87 o 
   3   3  14        1.24       12.09     26.05 o 
   4   3  14        0.08       25.80     26.19 o 
   5   3  14        3.75       15.26     25.40 o 
   6   3  14      149.58      106.63     26.33 o 
   7   3  14        2.95      -19.74     25.53 o 
   8   3  14        4.83       26.21     25.96 o 
   9   3  14       13.12       16.07     26.89 o 
  10   3  14        2.71       -6.73     27.05 o 
  11   3  14       21.99       14.38     27.26 o 
  12   3  14       36.21       33.06     29.04 o 
  13   3  14        0.07       -2.52     26.34 o 
 -22   4  14       88.74       93.31     44.37 o 
 -21   4  14       56.90       45.63     40.89 o 
 -20   4  14      105.78       99.95     39.77 o 
 -19   4  14       72.23       94.28     37.69 o 
 -18   4  14       97.47       96.55     38.68 o 
 -17   4  14      153.63      181.24     30.66 o 
 -16   4  14        5.43       16.81     28.14 o 
 -15   4  14      152.90      175.15     27.80 o 
 -14   4  14       18.33       22.05     26.92 o 
 -13   4  14      545.57      640.08     35.03 o 
 -12   4  14        0.14        3.18     24.88 o 
 -11   4  14      429.57      419.05     29.54 o 
 -10   4  14        1.98       36.90     43.09 o 
  -9   4  14      349.96      368.91     49.82 o 
  -8   4  14      279.30      308.94     49.15 o 
  -7   4  14      155.18      213.92     46.59 o 
  -6   4  14       53.49       83.57     43.10 o 
  -5   4  14       34.88      -21.67     40.55 o 
  -4   4  14       47.59       60.97     39.31 o 
  -3   4  14       10.18      -25.86     37.37 o 
  -2   4  14      173.07      106.31     37.86 o 
  -1   4  14       17.04       -6.15     40.49 o 
   0   4  14        0.17        6.67     42.98 o 
   1   4  14      101.70       72.75     24.85 o 
   2   4  14      162.37      135.52     31.74 o 
   3   4  14      408.75      452.84     28.85 o 
   4   4  14       55.13       67.94     24.85 o 
   5   4  14       36.09       38.08     23.76 o 
   6   4  14      126.72      134.09     25.96 o 
   7   4  14        2.99       -4.68     25.46 o 
   8   4  14        0.05       -1.79     26.86 o 
   9   4  14        0.90       -0.16     28.19 o 
  10   4  14        1.64      -15.72     28.49 o 
  11   4  14       71.89       64.34     29.67 o 
  12   4  14       21.77       10.03     29.85 o 
 -20   5  14        6.79       31.81     35.53 o 
 -19   5  14       21.80       55.23     35.51 o 
 -18   5  14       17.00       -8.49     34.38 o 
 -17   5  14       12.88        4.42     28.24 o 
 -16   5  14        9.18      -26.17     26.17 o 
 -15   5  14       26.01       33.62     26.58 o 
 -14   5  14       76.83       85.06     26.58 o 
 -13   5  14       10.69       -5.64     26.32 o 
 -12   5  14       20.52       12.94     23.93 o 
 -11   5  14       30.91       19.54     23.50 o 
 -10   5  14       53.76       59.13     25.38 o 
  -9   5  14        0.01       12.36     44.85 o 
  -8   5  14      229.77      253.06     46.94 o 
  -7   5  14      112.85      153.21     42.64 o 
  -6   5  14       25.59       18.88     37.39 o 
  -5   5  14       27.14       83.25     37.78 o 
  -4   5  14       44.48       99.80     37.91 o 
  -3   5  14      120.75      107.11     42.52 o 
  -2   5  14       55.30       58.50     42.54 o 
  -1   5  14       16.30        3.10     43.79 o 
   0   5  14        2.29        1.52     44.79 o 
   1   5  14      148.60       98.76     47.31 o 
   2   5  14       41.21       45.90     47.80 o 
   3   5  14      159.15      183.26     49.44 o 
   4   5  14      170.79      177.02     48.17 o 
   5   5  14        0.98       26.35     43.32 o 
   6   5  14       28.17       29.24     40.60 o 
   7   5  14        2.73        0.52     39.09 o 
   8   5  14        8.51       20.23     39.22 o 
   9   5  14        5.23       -0.11     38.25 o 
  10   5  14       16.62       29.60     38.75 o 
 -17   6  14       32.39       62.36     30.44 o 
 -16   6  14        5.40       -7.61     26.88 o 
 -15   6  14      156.84      174.35     29.14 o 
 -14   6  14       96.45       82.40     27.52 o 
 -13   6  14       22.56       34.02     25.06 o 
 -12   6  14        3.47       -8.86     25.69 o 
 -11   6  14       22.82       22.67     43.33 o 
 -10   6  14       41.29       52.30     37.27 o 
  -9   6  14       14.10       -2.15     43.69 o 
  -8   6  14      390.73      380.21     51.43 o 
  -7   6  14      250.28      275.61     47.75 o 
  -6   6  14       45.86       33.90     38.71 o 
  -5   6  14       81.51       81.54     36.90 o 
  -4   6  14       47.74       64.64     39.21 o 
  -3   6  14       43.56       71.89     42.28 o 
  -2   6  14        5.25       22.28     42.30 o 
  -1   6  14       54.67       50.13     42.51 o 
   0   6  14       29.62       13.91     41.04 o 
   1   6  14       44.73       30.32     40.07 o 
   2   6  14       42.56       36.41     40.24 o 
   3   6  14        5.09        5.43     39.25 o 
   4   6  14       51.78       25.63     37.76 o 
   5   6  14       80.70       77.88     37.94 o 
   6   6  14        2.55       -3.92     36.14 o 
   7   6  14       45.22       45.95     37.09 o 
 -12   7  14      191.38      249.35     50.97 o 
 -11   7  14       69.19       67.05     41.19 o 
 -10   7  14      236.15      231.96     49.70 o 
  -9   7  14        1.60      -19.00     45.47 o 
  -8   7  14       20.44       33.44     36.37 o 
  -7   7  14        1.72       15.51     43.77 o 
  -6   7  14        0.04       24.81     27.18 o 
  -5   7  14        2.41       14.29     25.42 o 
  -4   7  14       88.92       79.02     25.14 o 
  -3   7  14        3.24        9.00     38.59 o 
  -2   7  14       35.15       31.59     38.70 o 
  -1   7  14        4.55      -27.86     41.15 o 
   0   7  14       14.44       -1.38     42.51 o 
   1   7  14        6.12       20.09     43.16 o 
   2   7  14        9.09       16.27     44.60 o 
 -23   1  15      140.55      142.61     30.10 o 
 -22   1  15       29.57       39.97     27.84 o 
 -21   1  15       62.14       53.76     29.00 o 
 -20   1  15       84.88       80.58     32.44 o 
 -19   1  15      230.72      252.48     30.33 o 
 -18   1  15      580.60      619.98     25.82 o 
 -17   1  15      555.24      579.33     25.61 o 
 -16   1  15      361.15      377.88     33.02 o 
 -15   1  15       28.94       53.62     23.81 o 
 -14   1  15      144.69      142.94     24.57 o 
 -13   1  15      184.13      150.62     23.93 o 
 -12   1  15      108.59       72.06     22.56 o 
 -11   1  15       32.29       16.56     21.78 o 
 -10   1  15      265.38      239.37     28.02 o 
  -9   1  15       59.97       62.42     34.39 o 
  -8   1  15      141.69      143.09     23.73 o 
  -7   1  15      324.65      373.48     29.99 o 
  -6   1  15      596.97      645.83     29.34 o 
  -5   1  15       36.85       47.34     23.03 o 
  -4   1  15       46.19       42.71     23.36 o 
  -3   1  15      128.20      131.11     24.53 o 
  -2   1  15       59.49       59.87     22.40 o 
  -1   1  15       20.89       23.63     22.23 o 
   0   1  15       83.92       64.87     24.20 o 
   1   1  15       90.71      107.32     26.24 o 
   2   1  15      192.89      295.59     29.01 o 
   3   1  15     1227.46     1168.61     37.93 o 
   4   1  15      682.71      685.46     34.03 o 
   5   1  15      308.50      371.52     30.88 o 
   6   1  15      153.60      222.49     41.94 o 
   7   1  15      122.75      181.96     31.10 o 
   8   1  15       12.63       11.34     29.76 o 
   9   1  15       25.13        6.91     28.86 o 
  10   1  15        3.83       33.23     30.37 o 
  11   1  15      148.10      121.91     46.39 o 
  12   1  15        0.66       -0.70     28.39 o 
 -23   2  15        5.90       -2.34     38.38 o 
 -22   2  15       28.27       -7.27     43.06 o 
 -21   2  15        3.04       17.04     42.21 o 
 -20   2  15        1.19       -8.39     29.07 o 
 -19   2  15        6.34        8.01     29.73 o 
 -18   2  15        9.93       17.77     27.48 o 
 -17   2  15       56.89       30.31     27.21 o 
 -16   2  15        2.13        8.96     25.85 o 
 -15   2  15       23.42       19.74     26.26 o 
 -14   2  15        2.37        6.89     39.01 o 
 -13   2  15        0.01       -0.80     38.57 o 
 -12   2  15       14.82        3.62     36.79 o 
 -11   2  15      148.20      144.57     21.63 o 
 -10   2  15        1.65        3.59     20.43 o 
  -9   2  15      101.76      101.65     21.82 o 
  -8   2  15       23.38       21.03     21.49 o 
  -7   2  15      113.24      138.11     23.08 o 
  -6   2  15       80.06       85.62     23.62 o 
  -5   2  15      483.15      444.50     27.81 o 
  -4   2  15        0.02        1.75     22.64 o 
  -3   2  15       22.56       10.51     23.08 o 
  -2   2  15      131.01      169.97     24.89 o 
  -1   2  15        0.36       -7.48     23.65 o 
   0   2  15       47.55       50.12     25.03 o 
   1   2  15        7.41       11.00     25.95 o 
   2   2  15       21.98       32.33     27.27 o 
   3   2  15        9.62       14.88     27.47 o 
   4   2  15        0.01       29.60     28.15 o 
   5   2  15       14.64       -3.87     27.46 o 
   6   2  15        0.39        9.89     26.76 o 
   7   2  15       10.17        5.07     30.10 o 
   8   2  15        0.02       -9.57     28.93 o 
   9   2  15       23.94        7.37     27.90 o 
  10   2  15       15.68       14.72     39.62 o 
  11   2  15        0.14        3.11     28.39 o 
  12   2  15       75.19       86.31     32.41 o 
 -22   3  15       28.96       27.90     40.88 o 
 -21   3  15       62.43      100.52     43.31 o 
 -20   3  15       54.78       65.95     43.97 o 
 -19   3  15       79.03      105.89     29.26 o 
 -18   3  15       93.41       85.41     30.38 o 
 -17   3  15      210.13      215.50     29.03 o 
 -16   3  15       33.31       43.02     28.41 o 
 -15   3  15      253.52      265.19     30.49 o 
 -14   3  15       83.53       70.77     28.55 o 
 -13   3  15       76.21       78.02     41.88 o 
 -12   3  15       23.79       47.65     36.52 o 
 -11   3  15      240.10      272.65     43.90 o 
 -10   3  15      120.36       94.12     42.65 o 
  -9   3  15       79.15       98.08     42.82 o 
  -8   3  15        3.97       25.62     41.77 o 
  -7   3  15      578.70      610.64     50.55 o 
  -6   3  15        2.32       32.72     41.30 o 
  -5   3  15      137.98      108.47     45.73 o 
  -4   3  15      337.66      324.08     28.45 o 
  -3   3  15       74.77       89.86     25.24 o 
  -2   3  15      375.84      384.22     28.55 o 
  -1   3  15      122.18      172.34     26.10 o 
   0   3  15      271.34      289.37     27.28 o 
   1   3  15      309.63      345.33     30.67 o 
   2   3  15      105.00      124.17     27.78 o 
   3   3  15      353.18      369.48     31.17 o 
   4   3  15      300.77      350.80     31.85 o 
   5   3  15      328.32      379.45     32.94 o 
   6   3  15       38.12        3.64     28.17 o 
   7   3  15        8.01       19.10     28.10 o 
   8   3  15       73.58       54.29     27.34 o 
   9   3  15        1.91        1.25     28.34 o 
  10   3  15        7.70       -1.30     27.26 o 
  11   3  15        4.53       14.47     27.50 o 
 -20   4  15       33.42       38.32     35.77 o 
 -19   4  15      153.57      136.85     27.96 o 
 -18   4  15       93.14       75.97     28.96 o 
 -17   4  15        6.66       -5.04     30.08 o 
 -16   4  15       21.35       16.86     27.38 o 
 -15   4  15       16.30       12.45     28.00 o 
 -14   4  15        9.85       29.19     26.72 o 
 -13   4  15        9.17       13.30     28.01 o 
 -12   4  15       31.58       42.35     46.41 o 
 -11   4  15        5.62       -0.08     38.68 o 
 -10   4  15       26.74       38.12     40.77 o 
  -9   4  15      106.86      116.63     45.82 o 
  -8   4  15       30.93       36.90     44.93 o 
  -7   4  15        7.83        1.58     43.68 o 
  -6   4  15        1.99       17.79     42.49 o 
  -5   4  15        8.96       -7.04     44.30 o 
  -4   4  15       34.67      -32.00     46.92 o 
  -3   4  15       40.82       -1.80     47.38 o 
  -2   4  15      219.59      229.93     51.13 o 
  -1   4  15      346.98      396.12     52.97 o 
   0   4  15      148.61      210.90     50.69 o 
   1   4  15       68.88       90.21     49.05 o 
   2   4  15       69.14       93.47     48.72 o 
   3   4  15      246.62      243.73     51.52 o 
   4   4  15       23.90       24.44     46.87 o 
   5   4  15        5.73       -6.95     46.19 o 
   6   4  15      179.22      161.89     49.37 o 
   7   4  15       19.80       20.55     27.79 o 
   8   4  15       29.89       19.30     28.28 o 
   9   4  15        0.25        0.42     29.45 o 
 -17   5  15       92.53      132.13     29.77 o 
 -16   5  15      104.74      120.75     30.96 o 
 -15   5  15       86.23       95.75     28.48 o 
 -14   5  15      236.17      244.39     30.25 o 
 -13   5  15      163.56      218.49     30.89 o 
 -12   5  15        9.35       23.05     26.90 o 
 -11   5  15        0.00       21.02     40.36 o 
 -10   5  15       26.09       -4.46     46.16 o 
  -9   5  15       16.86       13.73     43.88 o 
  -8   5  15        1.00      -13.05     37.14 o 
  -7   5  15       31.15       20.27     38.44 o 
  -6   5  15      368.19      444.64     50.30 o 
  -5   5  15       29.98      152.76     47.31 o 
  -4   5  15      405.41      433.79     57.50 o 
  -3   5  15       55.13      116.14     51.83 o 
  -2   5  15      676.20      737.26     60.70 o 
  -1   5  15      256.09      345.34     53.65 o 
   0   5  15      228.07      286.44     51.27 o 
   1   5  15       85.37      106.31     48.05 o 
   2   5  15       13.61       11.95     46.06 o 
   3   5  15       50.21       80.71     46.61 o 
   4   5  15       35.22       35.19     45.04 o 
   5   5  15       94.62      126.35     46.62 o 
   6   5  15        4.36       19.56     43.24 o 
 -13   6  15       85.47       71.78     40.91 o 
 -12   6  15        6.41       17.65     47.50 o 
 -11   6  15      176.57      167.95     45.39 o 
 -10   6  15        0.85       -3.68     43.79 o 
  -9   6  15       20.77       19.98     46.81 o 
  -8   6  15       14.71       26.92     39.76 o 
  -7   6  15        2.41       30.16     41.31 o 
  -6   6  15       20.14       87.91     46.67 o 
  -5   6  15       38.93      119.57     48.02 o 
  -4   6  15      104.56       72.58     48.13 o 
  -3   6  15      314.20      256.30     47.32 o 
  -2   6  15      166.65      237.43     43.72 o 
  -1   6  15       70.65       62.00     43.72 o 
   0   6  15      180.41      179.06     47.71 o 
   1   6  15       82.53      135.11     49.06 o 
   2   6  15       78.18      127.57     49.95 o 
 -21   0  16      698.30      848.39     39.08 o 
 -20   0  16       37.48      105.24     40.07 o 
 -19   0  16        9.36        8.18     35.48 o 
 -18   0  16       31.52       50.04     36.39 o 
 -17   0  16       21.25       53.54     36.94 o 
 -16   0  16     1009.08      980.51     49.21 o 
 -15   0  16        0.84       17.83     34.26 o 
 -14   0  16       13.32       36.42     33.73 o 
 -13   0  16       58.53       41.02     32.91 o 
 -12   0  16      200.82      216.35     34.82 o 
 -11   0  16      112.06      124.15     33.70 o 
 -10   0  16      215.91      181.84     34.51 o 
  -9   0  16      124.15      106.18     33.38 o 
  -8   0  16        6.74       -1.32     31.16 o 
  -7   0  16        7.47       20.27     32.79 o 
  -6   0  16        9.42       -0.02     34.41 o 
  -5   0  16      458.46      435.61     42.12 o 
  -4   0  16      141.03      164.18     38.46 o 
  -3   0  16      306.14      268.86     39.62 o 
  -2   0  16      476.63      482.04     42.63 o 
  -1   0  16      159.63      179.62     37.00 o 
   0   0  16       70.09       61.86     34.58 o 
   1   0  16      158.59      127.82     36.49 o 
   2   0  16        4.99       23.53     35.59 o 
   3   0  16       96.37       92.58     38.18 o 
   4   0  16      374.16      361.18     44.98 o 
   5   0  16      203.39      181.41     43.68 o 
   6   0  16        0.12       33.29     42.18 o 
   7   0  16       11.21       38.29     43.01 o 
   8   0  16      266.00      304.97     44.41 o 
   9   0  16        0.72       28.26     41.90 o 
  10   0  16      243.62      226.51     50.69 o 
 -21   1  16       14.95       39.39     27.39 o 
 -20   1  16       69.33      114.96     28.38 o 
 -19   1  16        2.77       35.55     26.79 o 
 -18   1  16       62.30       90.96     42.07 o 
 -17   1  16        6.50        6.04     35.76 o 
 -16   1  16       70.22       69.78     40.78 o 
 -15   1  16      100.58       96.30     25.02 o 
 -14   1  16        1.13      -14.17     22.88 o 
 -13   1  16      158.83      129.92     24.05 o 
 -12   1  16        0.87      -15.70     22.46 o 
 -11   1  16       70.15       55.56     22.80 o 
 -10   1  16        2.01       -7.28     22.48 o 
  -9   1  16        8.30      -12.16     23.25 o 
  -8   1  16       45.29       29.65     26.45 o 
  -7   1  16       14.23        3.50     23.03 o 
  -6   1  16        4.92        2.85     23.08 o 
  -5   1  16       35.16       51.58     23.12 o 
  -4   1  16      166.46      169.78     24.94 o 
  -3   1  16       34.67       54.53     23.98 o 
  -2   1  16       67.29      103.92     25.07 o 
  -1   1  16        0.20        5.64     24.78 o 
   0   1  16       75.12       88.84     26.66 o 
   1   1  16        4.07       41.12     26.30 o 
   2   1  16       83.00       66.08     27.18 o 
   3   1  16      196.43      189.54     28.04 o 
   4   1  16       40.66       49.88     25.53 o 
   5   1  16       62.92       81.47     25.95 o 
   6   1  16       13.75       21.93     26.67 o 
   7   1  16      191.56      211.34     31.64 o 
   8   1  16       11.98       29.18     28.95 o 
   9   1  16       19.74       12.75     29.96 o 
 -20   2  16        0.32       43.06     28.07 o 
 -19   2  16      141.54      204.21     30.72 o 
 -18   2  16       15.74       48.67     26.68 o 
 -17   2  16      154.18      148.85     30.81 o 
 -16   2  16        3.91       12.78     37.65 o 
 -15   2  16       99.52      102.38     43.49 o 
 -14   2  16      152.37      175.71     39.99 o 
 -13   2  16       18.80       37.63     36.30 o 
 -12   2  16      172.19      182.96     42.52 o 
 -11   2  16        3.96        5.43     39.40 o 
 -10   2  16        0.00       14.55     37.97 o 
  -9   2  16      106.17      137.54     38.97 o 
  -8   2  16       15.75       32.11     22.31 o 
  -7   2  16      138.48      100.33     30.48 o 
  -6   2  16        0.62       -1.90     23.08 o 
  -5   2  16       17.96       19.84     23.61 o 
  -4   2  16      133.33      142.33     44.39 o 
  -3   2  16      169.16      165.68     26.95 o 
  -2   2  16      155.72      147.89     27.53 o 
  -1   2  16       14.65       27.79     26.24 o 
   0   2  16      218.67      226.87     29.07 o 
   1   2  16       26.92        9.29     26.50 o 
   2   2  16      110.56      100.84     28.22 o 
   3   2  16       78.64       89.77     28.85 o 
   4   2  16       23.20       33.87     27.20 o 
   5   2  16        3.89       10.66     25.40 o 
   6   2  16        2.84      -10.82     26.04 o 
   7   2  16        0.27        4.97     26.92 o 
   8   2  16        0.44      -20.97     28.08 o 
   9   2  16        1.31      -31.85     31.85 o 
 -19   3  16        6.45        5.09     28.92 o 
 -18   3  16        3.22       16.39     27.87 o 
 -17   3  16       33.31       66.36     31.64 o 
 -16   3  16       12.49       16.99     26.27 o 
 -15   3  16       20.53       -1.62     44.68 o 
 -14   3  16        3.79       24.49     37.49 o 
 -13   3  16        0.22        6.56     43.71 o 
 -12   3  16        8.53       28.43     41.82 o 
 -11   3  16       30.38       43.71     36.57 o 
 -10   3  16        9.48       -1.33     39.71 o 
  -9   3  16        8.82       66.91     43.95 o 
  -8   3  16       80.31       80.82     44.32 o 
  -7   3  16        4.21       68.08     44.83 o 
  -6   3  16       19.84        4.18     44.21 o 
  -5   3  16        7.28      -24.08     42.13 o 
  -4   3  16       28.19       30.99     40.58 o 
  -3   3  16        3.57       10.54     38.67 o 
  -2   3  16        0.02       -2.81     37.52 o 
  -1   3  16        1.51        7.90     36.07 o 
   0   3  16       19.01       29.69     36.77 o 
   1   3  16       16.70       15.83     25.08 o 
   2   3  16        0.45        3.29     24.76 o 
   3   3  16       23.63       37.30     26.29 o 
   4   3  16       18.92       20.73     26.85 o 
   5   3  16      176.28      136.45     28.85 o 
   6   3  16        0.44       -2.18     28.34 o 
   7   3  16       26.07       29.59     28.61 o 
 -17   4  16        0.01       -8.15     26.48 o 
 -16   4  16       97.45      115.32     32.30 o 
 -15   4  16      126.00      145.84     29.46 o 
 -14   4  16      191.49      178.35     50.86 o 
 -13   4  16       71.01       42.02     43.17 o 
 -12   4  16       87.81      141.43     52.03 o 
 -11   4  16       73.46       96.19     43.91 o 
 -10   4  16      246.10      299.22     46.90 o 
  -9   4  16      103.06       78.87     47.26 o 
  -8   4  16        6.79       40.36     46.30 o 
  -7   4  16      398.48      429.11     48.44 o 
  -6   4  16       10.23       13.01     39.07 o 
  -5   4  16      207.38      237.28     47.02 o 
  -4   4  16        8.77       31.41     46.78 o 
  -3   4  16       65.98       28.11     48.10 o 
  -2   4  16      109.12      183.91     51.69 o 
  -1   4  16      187.90      188.17     51.50 o 
   0   4  16       46.01       57.84     48.93 o 
   1   4  16       93.11       76.77     47.13 o 
   2   4  16       20.84        0.99     44.69 o 
   3   4  16       52.09       52.98     42.55 o 
   4   4  16        8.32       -8.12     39.31 o 
   5   4  16       49.69        0.38     36.53 o 
 -13   5  16        0.01        9.63     47.36 o 
 -12   5  16       48.32       42.91     46.50 o 
 -11   5  16      113.91       80.00     44.87 o 
 -10   5  16        7.08      -13.95     47.72 o 
  -9   5  16       12.70       22.54     39.20 o 
  -8   5  16        0.00        1.78     41.64 o 
  -7   5  16       19.24       80.39     48.04 o 
  -6   5  16        0.00       28.82     46.33 o 
  -5   5  16        0.43       -9.37     41.90 o 
  -4   5  16        0.05        8.52     42.01 o 
  -3   5  16       23.05       35.97     46.60 o 
  -2   5  16       49.16      103.77     49.78 o 
  -1   5  16      141.81      221.50     52.37 o 
   0   5  16        2.46       52.07     48.00 o 
   1   5  16      141.25      132.72     47.27 o 
   2   5  16       23.30       30.57     41.36 o 
 -18   1  17      545.83      543.52     48.48 o 
 -17   1  17        0.61       19.94     40.75 o 
 -16   1  17       82.14       59.21     40.12 o 
 -15   1  17        2.44       -6.85     36.00 o 
 -14   1  17       17.14       -7.39     38.24 o 
 -13   1  17        7.23        5.08     38.09 o 
 -12   1  17       13.33        0.40     34.30 o 
 -11   1  17        9.19       -4.99     22.78 o 
 -10   1  17       37.82        1.78     23.17 o 
  -9   1  17       13.41       -1.82     24.26 o 
  -8   1  17        8.12       -1.37     24.76 o 
  -7   1  17        4.08        8.24     24.96 o 
  -6   1  17        4.19      -24.87     24.87 o 
  -5   1  17       81.58      101.68     26.05 o 
  -4   1  17       36.37       33.68     25.70 o 
  -3   1  17      400.21      414.38     50.53 o 
  -2   1  17        0.08       46.73     26.19 o 
  -1   1  17      555.84      594.46     32.12 o 
   0   1  17       19.68       41.75     25.00 o 
   1   1  17      200.20      205.12     26.96 o 
   2   1  17       80.69      108.70     31.49 o 
   3   1  17       67.02       86.41     29.50 o 
   4   1  17       22.73       34.92     29.13 o 
   5   1  17       43.39       54.53     29.45 o 
 -17   2  17        0.68        1.63     37.69 o 
 -16   2  17        1.13        4.03     43.17 o 
 -15   2  17        3.32       -6.50     36.90 o 
 -14   2  17       17.13       -4.09     41.73 o 
 -13   2  17        3.55      -14.75     38.66 o 
 -12   2  17       14.34       18.34     35.21 o 
 -11   2  17        7.01        5.77     39.82 o 
 -10   2  17       37.89       79.71     41.35 o 
  -9   2  17       22.41      -17.36     42.36 o 
  -8   2  17        0.49      -30.88     37.85 o 
  -7   2  17      141.19      141.75     39.67 o 
  -6   2  17       92.78       75.87     40.93 o 
  -5   2  17        6.68        3.95     41.97 o 
  -4   2  17        7.50       13.52     25.85 o 
  -3   2  17        4.33        8.71     26.13 o 
  -2   2  17       60.73       72.45     26.83 o 
  -1   2  17       20.33       31.16     27.20 o 
   0   2  17       33.38       30.33     26.58 o 
   1   2  17       12.19       16.05     25.29 o 
   2   2  17        0.93       13.23     24.93 o 
   3   2  17        0.76       -7.21     27.16 o 
   4   2  17        1.07        0.37     27.43 o 
   5   2  17        0.14        5.25     28.23 o 
 -15   3  17       57.99      104.64     46.24 o 
 -14   3  17       14.21       31.87     43.52 o 
 -13   3  17       40.55       49.65     42.00 o 
 -12   3  17        2.12        2.41     44.83 o 
 -11   3  17       28.68       30.23     38.13 o 
 -10   3  17        0.64       13.38     39.79 o 
  -9   3  17        5.68       86.23     44.50 o 
  -8   3  17        1.95       11.36     45.59 o 
  -7   3  17      250.91      220.35     43.22 o 
  -6   3  17        9.64       20.53     41.64 o 
  -5   3  17      335.32      420.44     52.34 o 
  -4   3  17       15.22       40.45     47.82 o 
  -3   3  17      157.20      174.68     49.72 o 
  -2   3  17        0.08       14.73     45.34 o 
  -1   3  17      221.51      190.79     44.67 o 
   0   3  17       53.82       52.54     37.57 o 
   1   3  17       27.16        8.31     38.90 o 
   2   3  17       27.90        2.81     42.01 o 
   3   3  17      112.41      120.20     46.91 o 
 -12   4  17        0.21        4.32     47.46 o 
 -11   4  17        1.49       22.88     41.15 o 
 -10   4  17       21.56       56.58     46.03 o 
  -9   4  17      120.44      150.42     49.60 o 
  -8   4  17       64.25      109.68     43.14 o 
  -7   4  17       21.25       36.18     45.81 o 
  -6   4  17       88.02      128.87     51.55 o 
  -5   4  17       35.39       48.10     48.85 o 
  -4   4  17       54.19      102.73     44.72 o 
  -3   4  17        1.01       32.82     39.57 o 
  -2   4  17       16.29      -15.31     45.17 o 
  -1   4  17        0.16      -25.26     48.38 o 
 -14   0  18       75.90       24.05     34.52 o 
 -13   0  18      118.49       99.00     36.06 o 
 -12   0  18        9.32        4.33     35.72 o 
 -11   0  18       14.16      -15.88     34.05 o 
 -10   0  18        0.15       12.20     32.30 o 
  -9   0  18       27.84       37.38     32.79 o 
  -8   0  18        0.24       -7.11     34.02 o 
  -7   0  18        7.76        1.52     35.67 o 
  -6   0  18      145.79      138.14     38.62 o 
  -5   0  18        6.00       40.45     36.49 o 
  -4   0  18      102.03      118.23     35.92 o 
  -3   0  18       11.97       18.84     33.58 o 
  -2   0  18       77.56      101.75     36.47 o 
  -1   0  18       20.57       14.37     37.97 o 
   0   0  18        9.27       14.21     40.36 o 
 -13   1  18        0.08      -19.09     39.08 o 
 -12   1  18       24.69       31.67     39.38 o 
 -11   1  18       22.14      -13.10     34.53 o 
 -10   1  18        0.25        8.30     35.88 o 
  -9   1  18       48.40       43.35     39.50 o 
  -8   1  18        0.75       -5.91     24.32 o 
  -7   1  18        5.17        8.11     23.99 o 
  -6   1  18        0.14       26.88     23.19 o 
  -5   1  18       21.93       41.46     24.70 o 
  -4   1  18       11.18       34.56     26.33 o 
  -3   1  18       31.86       17.95     26.46 o 
  -2   1  18        5.76       19.36     25.31 o 
  -1   1  18        0.62       -0.20     24.64 o 
   0   1  18        2.00       14.92     25.28 o 
 -11   2  18       53.18       44.94     41.03 o 
 -10   2  18       15.11      -26.21     43.03 o 
  -9   2  18       21.78        8.21     37.99 o 
  -8   2  18       41.49       37.30     38.74 o 
  -7   2  18       82.68       50.89     43.05 o 
  -6   2  18        0.62       22.44     42.72 o 
  -5   2  18      103.04      135.37     42.00 o 
  -4   2  18        1.54       17.36     36.94 o 
  -3   2  18       24.01       27.60     40.92 o 
  -2   2  18        0.89       14.52     44.17 o 
                                                 
